# Supplementary material for: Altered DNA methylation within DNMT3A, AHRR, LTA/TNF loci mediates the effect of smoking on inflammatory bowel disease
Source: Nat Commun. 2024 Jan 18;15:595. doi: 10.1038/s41467-024-44841-y (PMC10796384; doi:10.1038/s41467-024-44841-y)
Supplement: Supplementary file 4 — Supplementary Data 1-9 [file 41467_2024_44841_MOESM4_ESM.xlsx]

## Sheet: Legends
Supplementary Data Legends
Supplementary Data 1. MR results of smoking-related DNA methylation with CD and UC risk.
Supplementary Data 2. Horizontal pleiotropy detected by MR-Egger method in the analysis of smoking-related DNA methylation with CD and UC risk.
Supplementary Data 3. The differentially methylated genetic loci between CD patients and controls.
Supplementary Data 4. The differentially methylated genetic loci between UC patients and controls.
Supplementary Data 5. The differentially methylated genetic loci between CD patients and controls in whom smoking history was available, and excluding those for whom a smoking history was not taken
Supplementary Data 6. The differentially methylated genetic loci between UC patients and controls in whom smoking history was available, and excluding those for whom a smoking history was not taken
Supplementary Data 7. Prospective mQTL-smoking interaction in UK Biobank.
Supplementary Data 8. The instrumental variables used in two-sample MR analysis of smoking behaviors with IBD risk (Mengzhen Liu et al).
Supplementary Data 9. Statistically significant CpGs in relation to smoking status (Joehanes et al).

## Sheet: Data S1
Supplementary Data 1. MR results of smoking related DNA methylation with CD and UC risk.
				Crohn's disease					Ulcerative colitis					Is the gene have been associated with IBD previous	PMID
CpG	Exposure	Method	n_mQTL	beta	se	pval	FDR	Gene	beta	se	pval	FDR	Gene
cg00000714	smoking	IVW	3	0.09611	0.0761028	0.206626	0.691709	TSEN34	-0.0372009	0.0396557	0.348195	0.838683	TSEN34	No	None
cg00022866	smoking	IVW	6	0.0483207	0.04004	0.227504	0.712458	CCDC88B	0.0248917	0.0252739	0.324685	0.820814	CCDC88B	No	None
cg00024404	smoking	IVW	4	0.0132079	0.0423659	0.755224	0.964526	SERINC5	0.0424289	0.0417573	0.30959	0.80816	SERINC5	No	None
cg00026474	smoking	IVW	4	-0.00033058	0.0234764	0.988765	0.999597	ST3GAL1	0.0204128	0.022625	0.366939	0.850341	ST3GAL1	No	None
cg00028013	smoking	IVW	2	-0.0863113	0.0687489	0.209313	0.691709	LOXL1	0.0801222	0.0680476	0.239019	0.725247	LOXL1	No	None
cg00041989	smoking	IVW	2	-0.0508607	0.145052	0.72586	0.964526	NA	0.0305274	0.128298	0.811928	0.982203	NA	No	None
cg00045114	smoking	IVW	2	-0.0101633	0.0803531	0.899349	0.985276	NA	-0.0964598	0.0594642	0.104771	0.54453	NA	No	None
cg00063111	smoking	IVW	4	0.135121	0.0372272	0.000283842	0.0177447	SNORA6;RPSA	0.0568119	0.0366261	0.12087	0.578685	SNORA6;RPSA	No	None
cg00066351	smoking	Wald ratio	1	0.0980819	0.170453	0.565008	0.937874	NA	-0.220922	0.168548	0.189947	0.683221	NA	No	None
cg00071265	smoking	IVW	6	0.00466334	0.0280555	0.867985	0.982516	PSMA7	0.0164377	0.0353459	0.641894	0.936791	PSMA7	No	None
cg00073090	smoking	Wald ratio	1	-0.0726582	0.0924323	0.431827	0.868116	NA	-0.0671399	0.0887534	0.449363	0.885483	NA	No	None
cg00073460	smoking	IVW	6	-0.0404258	0.0368997	0.273272	0.744742	ZC3H12D	-0.126781	0.048386	0.00878809	0.152144	ZC3H12D	No	None
cg00099441	smoking	IVW	5	0.000892718	0.0394384	0.981941	0.995814	NA	0.0111205	0.0387816	0.774306	0.977249	NA	No	None
cg00122944	smoking	Wald ratio	1	0.209093	0.129466	0.106301	0.549342	PFKFB3	0.0939487	0.130039	0.470007	0.889727	PFKFB3	No	None
cg00124004	smoking	IVW	3	0.069288	0.056784	0.222388	0.704228	CPNE3	0.126402	0.0561858	0.0244675	0.282395	CPNE3	No	None
cg00138101	smoking	IVW	3	-0.0107804	0.0734446	0.883303	0.982516	HIC1	0.0610071	0.111351	0.583774	0.926176	HIC1	No	None
cg00146864	smoking	IVW	2	0.145586	0.0857259	0.0894569	0.517224	MAP3K14	0.0784086	0.0836569	0.348622	0.838683	MAP3K14	No	None
cg00152041	smoking	IVW	3	0.134175	0.0803683	0.0950175	0.533751	SLCO4A1	0.108769	0.0409243	0.00786473	0.143865	SLCO4A1	No	None
cg00169122	smoking	Wald ratio	1	0.280471	0.15483	0.0700673	0.467578	ANKRD11	0.0526676	0.155465	0.734779	0.965268	ANKRD11	No	None
cg00177243	smoking	IVW	5	0.00315674	0.0239759	0.895251	0.985276	CACNB2	-0.015586	0.0239924	0.515936	0.905021	CACNB2	No	None
cg00178850	smoking	IVW	2	-0.0417969	0.0405096	0.302175	0.770235	EDARADD	-0.0260742	0.0408739	0.523526	0.906742	EDARADD	No	None
cg00196407	smoking	Wald ratio	1	-0.0853505	0.0976164	0.38193	0.834476	ABR	0.113971	0.095061	0.230557	0.716741	ABR	No	None
cg00205605	smoking	IVW	3	-0.0146633	0.0391534	0.708025	0.964526	NA	0.139639	0.0350663	6.83e-05	0.00427206	NA	No	None
cg00207731	smoking	IVW	3	-0.202397	0.0632372	0.00137141	0.0521136	FURIN	-0.166338	0.0724693	0.0217165	0.263527	FURIN	No	None
cg00210249	smoking	Wald ratio	1	-0.0970231	0.124557	0.436011	0.870225	HK1	-0.0295003	0.12259	0.809833	0.982203	HK1	No	None
cg00214171	smoking	Wald ratio	1	-0.0159392	0.0351092	0.649838	0.950737	RECQL5;LOC100130933	0.0523408	0.034463	0.128825	0.587747	RECQL5;LOC100130933	No	None
cg00230183	smoking	IVW	4	0.0384048	0.0354256	0.278322	0.745638	GALNS	0.0844038	0.0546214	0.122285	0.579735	GALNS	No	None
cg00255726	smoking	IVW	2	-0.0818683	0.156015	0.599759	0.945755	DOK2	0.0988567	0.0882907	0.262853	0.748557	DOK2	No	None
cg00281776	smoking	Wald ratio	1	0.0428206	0.0878094	0.625795	0.946014	NA	0.0314379	0.0867253	0.716978	0.961336	NA	No	None
cg00295485	smoking	IVW	3	-0.0366146	0.0625557	0.558338	0.932006	UXS1	0.052186	0.0511561	0.307666	0.806169	UXS1	No	None
cg00300637	smoking	Wald ratio	1	0.0215619	0.0441671	0.625416	0.946014	AHRR	0.0685111	0.0419065	0.102079	0.540436	AHRR	No	None
cg00308065	smoking	Wald ratio	1	0.0206561	0.189133	0.913032	0.98742	CCDC92	0.152985	0.18526	0.408927	0.866567	CCDC92	No	None
cg00310412	smoking	IVW	2	0.0214449	0.0442619	0.628031	0.946442	SEMA7A	0.0808707	0.0439889	0.0659982	0.457038	SEMA7A	No	None
cg00313981	smoking	IVW	2	-0.0288783	0.0445875	0.517193	0.912859	TRIM11	-0.00568314	0.0457898	0.901225	0.988913	TRIM11	No	None
cg00315394	smoking	Wald ratio	1	-0.171174	0.129396	0.185879	0.668766	MGAT4B;SQSTM1	0.109668	0.128816	0.394574	0.855793	MGAT4B;SQSTM1	No	None
cg00324097	smoking	Wald ratio	1	-0.00373953	0.0650677	0.95417	0.994183	2023-09-09	-0.0149581	0.0643198	0.816105	0.982203	2023-09-09	No	None
cg00326958	smoking	Wald ratio	1	0.124544	0.0791676	0.115679	0.561871	HNRNPF	0.0931668	0.0782022	0.233513	0.720398	HNRNPF	No	None
cg00327072	smoking	IVW	3	-0.12316	0.0939253	0.189772	0.672977	NEURL1B	0.0297697	0.12563	0.812685	0.982203	NEURL1B	No	None
cg00336149	smoking	IVW	2	0.0849866	0.184464	0.644999	0.950737	CACNA1D	-0.00643374	0.176362	0.970899	0.998564	CACNA1D	No	None
cg00347584	smoking	Wald ratio	1	0.190136	0.161327	0.238569	0.72116	NR1H3	0.187255	0.159407	0.240115	0.725247	NR1H3	No	None
cg00378510	smoking	IVW	4	-0.0625221	0.034612	0.07086	0.468691	LINGO3	-0.0717397	0.034802	0.0392678	0.364308	LINGO3	No	None
cg00383167	smoking	IVW	2	-0.0557292	0.0504415	0.269233	0.742597	NA	-0.0111963	0.0398033	0.778487	0.977946	NA	No	None
cg00395063	smoking	Wald ratio	1	-0.0973249	0.111518	0.382812	0.834865	ARHGEF12	-0.224388	0.109491	0.0404247	0.371486	ARHGEF12	No	None
cg00396865	smoking	Wald ratio	1	-0.0227036	0.0658777	0.73037	0.964526	SNHG7;SNORA43	0.0115379	0.0640168	0.85697	0.988168	SNHG7;SNORA43	No	None
cg00423486	smoking	Wald ratio	1	-0.180871	0.0901702	0.0448688	0.398454	RERE	-0.110856	0.088579	0.210753	0.697972	RERE	No	None
cg00442389	smoking	IVW	9	-0.0106436	0.128131	0.933798	0.990531	GPSM3	-0.076162	0.0973784	0.434141	0.876454	GPSM3	No	None
cg00446123	smoking	Wald ratio	1	-0.31412	0.0515479	1.1e-09	3.55e-07	LIME1	-0.282708	0.0504739	2.13e-08	5.16e-06	LIME1	No	None
cg00468395	smoking	Wald ratio	1	-0.0683088	0.100755	0.497793	0.902454	XPO6	-0.215742	0.0984785	0.0284698	0.301601	XPO6	No	None
cg00476617	smoking	IVW	3	0.00400985	0.0555903	0.942497	0.993402	CACNB2	-0.0327459	0.0624039	0.599763	0.926176	CACNB2	No	None
cg00485194	smoking	IVW	2	-0.0378693	0.0638464	0.553093	0.932006	ZNF385D	-0.0115958	0.0625729	0.85298	0.988168	ZNF385D	No	None
cg00489660	smoking	IVW	3	-0.0512614	0.120691	0.671031	0.955929	TNKS1BP1	0.0138494	0.0651369	0.831624	0.986453	TNKS1BP1	No	None
cg00498211	smoking	IVW	5	0.0239154	0.0226672	0.291395	0.761082	SLC1A4	0.0273872	0.019181	0.15334	0.615043	SLC1A4	No	None
cg00501876	smoking	Wald ratio	1	0.172297	0.132299	0.192805	0.678142	CSRNP1	-0.420742	0.130761	0.00129247	0.0385553	CSRNP1	No	None
cg00526336	smoking	IVW	4	-0.10671	0.0670905	0.111713	0.555967	GALNT2	0.0281718	0.0734129	0.701167	0.952109	GALNT2	No	None
cg00534318	smoking	Wald ratio	1	-0.0137004	0.0537312	0.798738	0.976153	NA	0.0710708	0.0535172	0.184178	0.676366	NA	No	None
cg00537820	smoking	Wald ratio	1	0.108447	0.0411147	0.0083475	0.1495	NELF	-0.00615727	0.0401216	0.878031	0.988168	NELF	No	None
cg00540464	smoking	Wald ratio	1	-0.0342646	0.0745255	0.645681	0.950737	NA	0.172608	0.0732406	0.0184369	0.241548	NA	No	None
cg00542975	smoking	IVW	3	0.0499726	0.0320934	0.119447	0.569167	CLASP1	-0.00110592	0.0318485	0.9723	0.998564	CLASP1	No	None
cg00548098	smoking	Wald ratio	1	0.148751	0.114699	0.194674	0.681008	NA	-0.113163	0.11598	0.329205	0.825677	NA	No	None
cg00550955	smoking	IVW	2	0.0287677	0.0476791	0.546269	0.927257	NA	-0.0446533	0.0895954	0.61821	0.935207	NA	No	None
cg00563348	smoking	Wald ratio	1	0.165294	0.194402	0.395176	0.839599	NA	-0.0561376	0.193363	0.771569	0.97719	NA	No	None
cg00566158	smoking	IVW	2	-0.0827688	0.107645	0.441949	0.873777	PTPRN2	0.0579762	0.106415	0.585884	0.926176	PTPRN2	No	None
cg00574379	smoking	IVW	11	-0.0175108	0.031565	0.579062	0.944788	NA	0.01233	0.0255073	0.628819	0.936791	NA	No	None
cg00580497	smoking	IVW	2	0.0044742	0.0268699	0.867753	0.982516	NA	0.000692825	0.0807358	0.993153	0.998853	NA	No	None
cg00604410	smoking	IVW	3	-0.0451893	0.0557559	0.417662	0.860289	SMAD3	-0.0230609	0.0280836	0.41156	0.868352	SMAD3	No	None
cg00609473	smoking	Wald ratio	1	0.251227	0.133718	0.0602735	0.450299	REM2	0.0883348	0.129666	0.495713	0.894048	REM2	No	None
cg00636737	smoking	IVW	2	-0.0745972	0.0592591	0.208092	0.691709	TCEA2	-0.272734	0.0716741	0.000141689	0.00722987	TCEA2	No	None
cg00639656	smoking	IVW	2	0.1158	0.0660035	0.0793535	0.496087	SNORD42A;RPL23A;SNORD4B	0.0978233	0.121539	0.420895	0.8732	SNORD42A;RPL23A;SNORD4B	No	None
cg00665106	smoking	IVW	2	-0.0293484	0.0546659	0.591358	0.944788	NA	0.0769228	0.0537317	0.152256	0.615043	NA	No	None
cg00668559	smoking	IVW	6	-0.0793518	0.018838	2.53e-05	0.00233483	NFKBIE	-0.0540886	0.0205218	0.00839725	0.148154	NFKBIE	Yes	14760934
cg00687135	smoking	IVW	4	0.0704928	0.0549242	0.199332	0.686959	ZNF385D	-0.00206489	0.0542582	0.969642	0.998564	ZNF385D	No	None
cg00689225	smoking	IVW	5	0.118216	0.0657866	0.0723422	0.472051	NFKBIA	0.060896	0.0350489	0.082306	0.509876	NFKBIA	No	None
cg00689360	smoking	IVW	8	0.00110713	0.0319409	0.972349	0.995246	ADH1C	-0.0273377	0.0312255	0.381306	0.853258	ADH1C	No	None
cg00711496	smoking	Wald ratio	1	-0.451828	0.148278	0.00231007	0.0733921	C19orf76;PRMT1	-0.0349712	0.147578	0.812683	0.982203	C19orf76;PRMT1	No	None
cg00741986	smoking	Wald ratio	1	0.0932179	0.0782451	0.233513	0.72116	TNIP2	0.0589253	0.0767961	0.442906	0.880815	TNIP2	No	None
cg00747152	smoking	Wald ratio	1	0.17643	0.0823341	0.0321246	0.346682	HNRNPL	0.000490084	0.0793936	0.995075	0.998853	HNRNPL	No	None
cg00771722	smoking	Wald ratio	1	-0.412461	0.155868	0.00813953	0.14944	IL3	0.141163	0.152192	0.353648	0.841379	IL3	No	None
cg00806481	smoking	IVW	4	0.0432566	0.0391979	0.26979	0.742597	PRDM16	0.111273	0.074017	0.13275	0.593301	PRDM16	No	None
cg00808648	smoking	Wald ratio	1	-0.0039859	0.100217	0.968274	0.995246	PACS2	0.120147	0.0990782	0.225266	0.712546	PACS2	No	None
cg00835193	smoking	IVW	3	0.0263905	0.0314911	0.402013	0.848695	LINGO3	-0.0125463	0.032309	0.697777	0.951559	LINGO3	No	None
cg00853733	smoking	Wald ratio	1	0.0737877	0.0857393	0.389455	0.838916	SETD1B	-0.0140301	0.0847	0.868437	0.988168	SETD1B	No	None
cg00867472	smoking	Wald ratio	1	-0.411061	0.166406	0.0135023	0.205438	HDGF	-0.450682	0.164424	0.00612592	0.121478	HDGF	No	None
cg00871371	smoking	Wald ratio	1	-0.24726	0.14739	0.0934261	0.526336	2023-09-09	0.125644	0.144973	0.386125	0.853258	2023-09-09	No	None
cg00888605	smoking	IVW	7	0.0737655	0.056195	0.189294	0.672977	ZNF19	-0.0116513	0.0279806	0.677112	0.944581	ZNF19	No	None
cg00893603	smoking	IVW	7	0.00173319	0.0354483	0.961004	0.995246	ATP8A2	-0.00810258	0.0349294	0.816561	0.982203	ATP8A2	No	None
cg00910882	smoking	Wald ratio	1	0.131058	0.126539	0.300335	0.770235	IGDCC3	-0.050465	0.12202	0.679182	0.944581	IGDCC3	No	None
cg00911776	smoking	IVW	3	0.0115866	0.124853	0.926061	0.988129	FLJ43663	-0.00514433	0.0741589	0.944696	0.995889	FLJ43663	No	None
cg00911794	smoking	Wald ratio	1	-0.113146	0.173047	0.513211	0.909143	HIC1	-0.052247	0.170385	0.759117	0.974787	HIC1	No	None
cg00917251	smoking	IVW	2	0.0223688	0.085835	0.794399	0.974586	RCAN3	0.013138	0.0324241	0.685336	0.944581	RCAN3	No	None
cg00928816	smoking	IVW	3	0.026269	0.0393776	0.504705	0.905215	ARID5B	-0.0554623	0.0387465	0.152311	0.615043	ARID5B	No	None
cg00930606	smoking	Wald ratio	1	-0.203554	0.17511	0.245058	0.724341	PATZ1	-0.161776	0.172443	0.34817	0.838683	PATZ1	No	None
cg00931843	smoking	IVW	2	0.0147585	0.0653662	0.821371	0.979085	TIAM2	-0.120817	0.0640663	0.0593204	0.440698	TIAM2	No	None
cg00953154	smoking	IVW	2	-0.310044	0.114547	0.00679561	0.13863	SNORA9;C7orf40	-0.14824	0.113147	0.190141	0.683221	SNORA9;C7orf40	No	None
cg00960906	smoking	IVW	3	-0.0289338	0.143454	0.840156	0.979085	NA	0.0451094	0.076089	0.553281	0.91479	NA	No	None
cg00981651	smoking	IVW	7	0.105065	0.0614263	0.0871877	0.513586	PCIF1	-0.000458975	0.0283138	0.987067	0.998853	PCIF1	No	None
cg00995520	smoking	IVW	5	0.117638	0.0435795	0.00694685	0.138794	KCNA3	-0.0231034	0.043137	0.592248	0.926176	KCNA3	No	None
cg01002722	smoking	IVW	2	-0.0710794	0.0537149	0.185745	0.668766	NA	0.00544021	0.0630895	0.931284	0.995233	NA	No	None
cg01005506	smoking	IVW	3	-0.249299	0.159228	0.117426	0.567508	ADO	-0.0137643	0.114086	0.90397	0.988913	ADO	No	None
cg01015663	smoking	IVW	2	0.0602088	0.0828681	0.467495	0.891737	TCEA3	0.0998907	0.0825729	0.226384	0.714491	TCEA3	No	None
cg01020987	smoking	IVW	2	-0.0295646	0.0301766	0.327225	0.791287	C1orf174;LOC100133612	-0.0542041	0.0293453	0.0647303	0.455253	C1orf174;LOC100133612	No	None
cg01022370	smoking	Wald ratio	1	-0.176534	0.204275	0.387479	0.838916	MFHAS1	0.254713	0.205536	0.215248	0.699054	MFHAS1	No	None
cg01035068	smoking	Wald ratio	1	-0.0995734	0.192508	0.604988	0.946014	RPL13;SNORD68	-0.138454	0.19156	0.46982	0.889727	RPL13;SNORD68	No	None
cg01062937	smoking	IVW	2	-0.0666316	0.0489933	0.173825	0.657012	ZFPM1	0.0439884	0.0337852	0.192915	0.685238	ZFPM1	No	None
cg01076459	smoking	Wald ratio	1	0.103746	0.0834035	0.213535	0.699163	RAP1GAP2	0.12124	0.0825899	0.14211	0.604437	RAP1GAP2	No	None
cg01111041	smoking	IVW	2	-0.347929	0.220226	0.114136	0.559613	PPT2;PRRT1	0.116758	0.575893	0.839337	0.988168	PPT2;PRRT1	No	None
cg01120509	smoking	Wald ratio	1	-0.00643235	0.0494122	0.896426	0.985276	WDR90;FAM195A	-0.00555521	0.048535	0.908875	0.990353	WDR90;FAM195A	No	None
cg01127300	smoking	IVW	2	0.0129987	0.0733164	0.859276	0.98162	NA	-0.0194418	0.0744177	0.793898	0.980489	NA	No	None
cg01129238	smoking	IVW	2	0.133739	0.17263	0.438511	0.871395	C6orf105	-0.010765	0.0771685	0.889055	0.988462	C6orf105	No	None
cg01138448	smoking	Wald ratio	1	0.00971488	0.188857	0.958975	0.995246	TRIM69	-0.028756	0.189246	0.879226	0.988168	TRIM69	No	None
cg01142302	smoking	IVW	2	-0.0756223	0.0828941	0.361624	0.81534	PRRT3	-0.212341	0.15651	0.174868	0.65706	PRRT3	No	None
cg01177100	smoking	IVW	2	-0.102523	0.0894955	0.251977	0.728487	SRGAP3	-0.0364636	0.0681499	0.592616	0.926176	SRGAP3	No	None
cg01185345	smoking	IVW	2	0.118724	0.120709	0.325332	0.790923	STK24	0.0459297	0.143853	0.749512	0.969181	STK24	No	None
cg01207684	smoking	Wald ratio	1	0.160038	0.101357	0.114348	0.559613	ADCY9	0.181376	0.0997157	0.0689221	0.46724	ADCY9	No	None
cg01215339	smoking	Wald ratio	1	-0.065013	0.0712927	0.361812	0.81534	HDAC10;TUBGCP6	-0.0568864	0.0698151	0.415178	0.870318	HDAC10;TUBGCP6	No	None
cg01218206	smoking	Wald ratio	1	0.0108764	0.259479	0.966566	0.995246	SIK3	0.550033	0.254817	0.0308861	0.315201	SIK3	No	None
cg01268763	smoking	IVW	3	0.0671512	0.0804803	0.404067	0.84933	DDHD1	-0.0338324	0.0965483	0.726024	0.963766	DDHD1	No	None
cg01272202	smoking	Wald ratio	1	0.0867994	0.136156	0.523799	0.922001	MCC	0.0102117	0.134454	0.939459	0.995889	MCC	No	None
cg01289343	smoking	IVW	5	-0.0351554	0.0324441	0.278556	0.745638	RASA3	-0.0338887	0.0319873	0.289397	0.780497	RASA3	No	None
cg01290904	smoking	Wald ratio	1	-0.0765849	0.0633235	0.2265	0.711437	EVC2	0.110402	0.0639865	0.0844575	0.514978	EVC2	No	None
cg01293143	smoking	IVW	5	0.0464028	0.0656474	0.47966	0.894688	TCEA2	0.0418833	0.0753935	0.578533	0.926176	TCEA2	No	None
cg01294327	smoking	IVW	4	0.0173189	0.0218182	0.427323	0.868084	LINGO3	-0.0119858	0.0217067	0.580833	0.926176	LINGO3	No	None
cg01300096	smoking	Wald ratio	1	0.264181	0.118408	0.0256738	0.304655	CUTA	0.0810437	0.11183	0.468632	0.889727	CUTA	No	None
cg01305745	smoking	Wald ratio	1	0.0223393	0.19635	0.909418	0.98742	VKORC1	-0.0458543	0.192823	0.812032	0.982203	VKORC1	No	None
cg01314044	smoking	IVW	4	-0.0483012	0.033338	0.147384	0.607937	NA	0.0369997	0.0328153	0.259525	0.743318	NA	No	None
cg01324550	smoking	IVW	3	0.0307044	0.107745	0.775665	0.967124	LOC404266;HOXB6	0.0738911	0.140418	0.598733	0.926176	LOC404266;HOXB6	No	None
cg01331992	smoking	Wald ratio	1	0.0668398	0.0798944	0.402817	0.84933	RPS6	-0.00522186	0.0793722	0.947545	0.995889	RPS6	No	None
cg01360605	smoking	IVW	5	-0.0156898	0.0381747	0.681072	0.956271	NA	-0.00557662	0.0613762	0.927604	0.995233	NA	No	None
cg01362115	smoking	IVW	2	-0.0875789	0.0829652	0.291146	0.761082	MAP2K5	-0.0219371	0.0637722	0.730852	0.963766	MAP2K5	No	None
cg01389506	smoking	Wald ratio	1	-0.0666163	0.134065	0.619264	0.946014	SSH1	0.0374717	0.1324	0.777162	0.977249	SSH1	No	None
cg01423695	smoking	Wald ratio	1	0.235591	0.110433	0.0328974	0.348389	PRKAG2	0.0549335	0.105903	0.603958	0.926176	PRKAG2	No	None
cg01435643	smoking	IVW	3	0.026592	0.0650011	0.682466	0.956271	MCF2L	0.0276764	0.0638377	0.66462	0.941572	MCF2L	No	None
cg01437439	smoking	Wald ratio	1	-0.344687	0.136144	0.0113481	0.181758	SPSB1	-0.181787	0.133783	0.174203	0.65706	SPSB1	No	None
cg01439670	smoking	Wald ratio	1	0.00339406	0.0430785	0.937201	0.990795	LRRC32	0.0323741	0.0420342	0.441189	0.879236	LRRC32	No	None
cg01442064	smoking	IVW	2	0.031339	0.0665743	0.637828	0.950124	EVC	-0.0182049	0.120819	0.880229	0.988168	EVC	No	None
cg01447828	smoking	IVW	3	-0.124576	0.0943445	0.186689	0.668766	PRX	-0.0514619	0.0765144	0.501216	0.897375	PRX	No	None
cg01451604	smoking	Wald ratio	1	0.213092	0.131876	0.106126	0.549342	NA	0.0611132	0.129464	0.636891	0.936791	NA	No	None
cg01453052	smoking	IVW	3	-0.0371625	0.0679443	0.58441	0.944788	TRIM65	-0.0493667	0.128621	0.701116	0.952109	TRIM65	No	None
cg01465596	smoking	IVW	5	0.051398	0.0553058	0.352712	0.807882	HIVEP3	-0.0289979	0.0318109	0.361994	0.848737	HIVEP3	No	None
cg01471372	smoking	IVW	3	0.0293325	0.0540664	0.587455	0.944788	TACC1	0.0278569	0.0549129	0.61195	0.931374	TACC1	No	None
cg01479232	smoking	IVW	3	0.0301129	0.055938	0.590351	0.944788	C20orf54	0.00142023	0.0498726	0.977282	0.998853	C20orf54	No	None
cg01481251	smoking	Wald ratio	1	0.00904438	0.121056	0.940443	0.9923	NA	-0.0153059	0.118273	0.897032	0.988913	NA	No	None
cg01498832	smoking	IVW	2	-0.0610261	0.079359	0.441901	0.873777	RPTOR	0.0210699	0.0782052	0.787608	0.977946	RPTOR	No	None
cg01498900	smoking	IVW	6	-0.00469425	0.0266799	0.860336	0.98162	ACOT2	0.0333822	0.0262034	0.202676	0.690716	ACOT2	No	None
cg01502872	smoking	IVW	3	0.0267331	0.0926098	0.772838	0.967124	HSD17B8	0.00337153	0.0850308	0.968372	0.998564	HSD17B8	No	None
cg01554474	smoking	IVW	2	-0.26543	0.176526	0.132676	0.586163	RAG1AP1	-0.160581	0.0586729	0.00620232	0.121478	RAG1AP1	No	None
cg01561259	smoking	IVW	3	-0.108458	0.0415739	0.00908622	0.155833	RPTOR	-0.0181948	0.0405591	0.653721	0.939312	RPTOR	No	None
cg01565703	smoking	IVW	2	0.0361795	0.0375163	0.334861	0.797249	TRAF3	0.0894478	0.0371213	0.0159698	0.226026	TRAF3	No	None
cg01566584	smoking	Wald ratio	1	0.227088	0.0976225	0.0200089	0.262009	TRMU	0.12318	0.0959466	0.199197	0.690716	TRMU	No	None
cg01568319	smoking	IVW	2	0.0452998	0.130646	0.728789	0.964526	SMOC2	-0.00869527	0.225454	0.969235	0.998564	SMOC2	No	None
cg01601926	smoking	Wald ratio	1	0.0582575	0.238856	0.807306	0.979085	USP7	-0.0917555	0.237399	0.699124	0.95202	USP7	No	None
cg01634388	smoking	IVW	2	0.16134	0.112868	0.152875	0.621113	NA	-0.0304848	0.11207	0.785609	0.977946	NA	No	None
cg01643605	smoking	IVW	3	-0.0326879	0.0987074	0.740524	0.964526	NA	-0.0288386	0.042163	0.493988	0.894048	NA	No	None
cg01651915	smoking	IVW	4	0.0212918	0.037643	0.57165	0.94043	NA	-0.0397573	0.0372995	0.286471	0.778431	NA	No	None
cg01681367	smoking	Wald ratio	1	-0.26677	0.195462	0.172309	0.657012	SPN	0.0611216	0.190368	0.748157	0.969181	SPN	No	None
cg01681525	smoking	IVW	3	0.031553	0.0574347	0.58275	0.944788	BAHCC1	0.0305864	0.0826351	0.711279	0.958423	BAHCC1	No	None
cg01692968	smoking	IVW	2	0.223105	0.39238	0.569632	0.94043	NA	0.151558	0.136229	0.265911	0.750526	NA	No	None
cg01715384	smoking	IVW	2	0.00388057	0.0384042	0.919514	0.988129	NA	-0.00464462	0.0379995	0.902718	0.988913	NA	No	None
cg01716252	smoking	IVW	2	0.0427353	0.0781019	0.58426	0.944788	ADARB1	-0.0872551	0.0772112	0.258441	0.743318	ADARB1	No	None
cg01724917	smoking	IVW	3	-0.0640155	0.0420951	0.128326	0.576677	XYLT1	0.00376344	0.0561157	0.946529	0.995889	XYLT1	No	None
cg01731783	smoking	Wald ratio	1	0.22315	0.0864315	0.00982813	0.164198	C14orf43	-0.0738597	0.08486	0.384098	0.853258	C14orf43	No	None
cg01744331	smoking	IVW	2	-0.121402	0.054131	0.0249136	0.299891	KCNQ1OT1;KCNQ1	-0.130477	0.0530639	0.0139375	0.212428	KCNQ1OT1;KCNQ1	No	None
cg01748082	smoking	Wald ratio	1	-0.0737272	0.0466939	0.114348	0.559613	FCN2	-0.000877705	0.0449385	0.984417	0.998853	FCN2	No	None
cg01750611	smoking	IVW	2	-0.129318	0.0968644	0.181864	0.66506	TRAF4	0.0610934	0.118024	0.604713	0.926176	TRAF4	No	None
cg01765174	smoking	IVW	2	0.0180022	0.0362549	0.619511	0.946014	TRIM14	-0.0484744	0.0353266	0.170008	0.648909	TRIM14	No	None
cg01765406	smoking	Wald ratio	1	0.0643249	0.232224	0.781784	0.969085	NA	0.141733	0.227863	0.533936	0.911357	NA	No	None
cg01766850	smoking	IVW	6	0.0762946	0.0486072	0.116505	0.564465	NA	0.0227799	0.0375033	0.543579	0.91479	NA	No	None
cg01782024	smoking	Wald ratio	1	-0.219707	0.136146	0.10658	0.549342	CDC7	-0.227631	0.134706	0.0910587	0.523565	CDC7	No	None
cg01787285	smoking	IVW	3	0.0467386	0.0552729	0.397778	0.842506	SKI	-0.0210767	0.0540607	0.696632	0.951559	SKI	No	None
cg01834979	smoking	Wald ratio	1	0.0605849	0.0765944	0.428954	0.868116	AGAP2;LOC100130776	0.0119286	0.0747109	0.873146	0.988168	AGAP2;LOC100130776	No	None
cg01839993	smoking	Wald ratio	1	0.181229	0.0847439	0.0324718	0.346682	DDIT4	0.0837229	0.0842334	0.320252	0.818141	DDIT4	No	None
cg01858866	smoking	IVW	2	0.16103	0.0906379	0.075629	0.483726	PABPC4	-0.0204686	0.0891403	0.818385	0.983445	PABPC4	No	None
cg01860774	smoking	IVW	5	-0.0167468	0.0582597	0.773767	0.967124	ZBTB25	-0.0468247	0.037182	0.207909	0.693742	ZBTB25	No	None
cg01882991	smoking	Wald ratio	1	0.140459	0.0947409	0.138192	0.592513	NA	-0.0143213	0.0925376	0.877009	0.988168	NA	No	None
cg01897323	smoking	Wald ratio	1	-0.148067	0.147191	0.314438	0.778872	TXNDC6	-0.0131421	0.144563	0.927565	0.995233	TXNDC6	No	None
cg01899089	smoking	Wald ratio	1	-0.012842	0.0970982	0.89478	0.985276	AHRR	-0.186679	0.0917734	0.0419385	0.376476	AHRR	No	None
cg01899620	smoking	IVW	2	0.015924	0.0670309	0.812221	0.979085	MCF2L	0.0365815	0.0658528	0.578549	0.926176	MCF2L	No	None
cg01909364	smoking	IVW	2	0.103183	0.0649035	0.111882	0.555967	MEOX1	-0.00128052	0.0625854	0.983676	0.998853	MEOX1	No	None
cg01919377	smoking	IVW	2	0.0540534	0.0794565	0.496322	0.901805	NTF3	0.0564368	0.0782544	0.470789	0.889727	NTF3	No	None
cg01924561	smoking	IVW	6	0.0176454	0.0247443	0.475778	0.892902	SLC2A1	-0.00339622	0.0239073	0.887034	0.988168	SLC2A1	No	None
cg01935722	smoking	Wald ratio	1	0.129981	0.142736	0.362486	0.815909	BLOC1S3	0.0631682	0.140306	0.652554	0.939312	BLOC1S3	No	None
cg01936839	smoking	IVW	2	0.0959065	0.16945	0.571402	0.94043	NA	0.0588142	0.224322	0.793178	0.980224	NA	No	None
cg01937809	smoking	IVW	2	-0.0342897	0.0403472	0.3954	0.839599	ZC3H12A	0.0299293	0.0386738	0.438996	0.878445	ZC3H12A	No	None
cg01940273	smoking	Wald ratio	1	0.0361206	0.110332	0.74338	0.964526	NA	0.0952271	0.110332	0.388085	0.853258	NA	No	None
cg01940297	smoking	IVW	5	-0.0686186	0.0544404	0.207512	0.691709	MIR1207;PVT1	-0.088949	0.0255527	0.000499549	0.019447	MIR1207;PVT1	Yes	37445676
cg01951879	smoking	IVW	2	-0.079109	0.0979879	0.419474	0.860289	NA	0.113684	0.0971912	0.242125	0.72675	NA	No	None
cg01952185	smoking	IVW	2	-0.0171812	0.0659795	0.794554	0.974586	NA	-0.0138982	0.0654201	0.831759	0.986453	NA	No	None
cg01956154	smoking	Wald ratio	1	0.0222547	0.0965627	0.817728	0.979085	ASB2	-0.0735536	0.104107	0.479864	0.894048	ASB2	No	None
cg01971407	smoking	IVW	3	-0.0541989	0.150419	0.718607	0.964526	IFITM1	0.0137014	0.0641972	0.830995	0.986453	IFITM1	No	None
cg01979157	smoking	Wald ratio	1	-0.0094864	0.0895937	0.915676	0.988129	SKI	-0.0210809	0.0890667	0.8129	0.982203	SKI	No	None
cg01988129	smoking	Wald ratio	1	0.020834	0.105361	0.843248	0.979085	ADHFE1	0.125599	0.104765	0.230581	0.716741	ADHFE1	No	None
cg01993576	smoking	Wald ratio	1	-0.159069	0.0956804	0.0964126	0.534861	SLC29A1	0.0410628	0.0972751	0.672929	0.942782	SLC29A1	No	None
cg01995548	smoking	Wald ratio	1	0.0499661	0.0848383	0.55589	0.932006	RPL13	-0.00676624	0.0832768	0.935243	0.995889	RPL13	No	None
cg02003184	smoking	Wald ratio	1	0.36398	0.161301	0.0240373	0.296716	KLK1	0.150956	0.163217	0.355027	0.842779	KLK1	No	None
cg02008826	smoking	Wald ratio	1	-0.0569034	0.0558625	0.308377	0.773137	NKX6-3	-0.0183895	0.0548216	0.737291	0.965715	NKX6-3	No	None
cg02010738	smoking	Wald ratio	1	0.22182	0.230593	0.336071	0.79817	C19orf36;MOBKL2A	0.150387	0.230593	0.514289	0.905021	C19orf36;MOBKL2A	No	None
cg02032558	smoking	Wald ratio	1	-0.0820922	0.0530596	0.121822	0.569167	NA	-0.0407124	0.0523922	0.437117	0.876454	NA	No	None
cg02064724	smoking	IVW	3	0.0951202	0.0740068	0.198691	0.686959	PNMA1	0.154917	0.0728306	0.0334133	0.332364	PNMA1	No	None
cg02068690	smoking	IVW	5	-0.137209	0.0817833	0.093403	0.526336	DTNB	-0.152978	0.0824088	0.0634063	0.453671	DTNB	No	None
cg02097120	smoking	Wald ratio	1	0.397264	0.176562	0.0244489	0.298	TDRD10	0.175679	0.173914	0.312422	0.808494	TDRD10	No	None
cg02104962	smoking	IVW	2	-0.178423	0.115134	0.121215	0.569167	NA	-0.241176	0.0625394	0.000115079	0.00619828	NA	No	None
cg02145310	smoking	Wald ratio	1	0.0240292	0.031546	0.446228	0.876199	ZMIZ1	0.0126923	0.0312995	0.685101	0.944581	ZMIZ1	No	None
cg02149899	smoking	IVW	6	0.0606057	0.0950431	0.523692	0.922001	NA	0.000817581	0.0421521	0.984525	0.998853	NA	No	None
cg02161701	smoking	IVW	2	0.0460744	0.0392709	0.240698	0.722041	KIF7	-0.0344415	0.0388159	0.374916	0.853258	KIF7	No	None
cg02167201	smoking	Wald ratio	1	-0.0935116	0.0843743	0.267734	0.742302	CALHM2	-0.0915675	0.0837911	0.274478	0.764675	CALHM2	No	None
cg02181920	smoking	IVW	2	-0.014984	0.267666	0.955358	0.994352	TAP1	-0.0129354	0.184881	0.944221	0.995889	TAP1	No	None
cg02186444	smoking	Wald ratio	1	-0.0236622	0.0424954	0.577652	0.944788	ARMC7	-0.0475659	0.041771	0.254816	0.742991	ARMC7	No	None
cg02187196	smoking	IVW	3	-0.0162047	0.0505325	0.748455	0.964526	PANK2	0.0575568	0.0512658	0.261559	0.748029	PANK2	No	None
cg02224369	smoking	IVW	2	0.031039	0.0504054	0.538036	0.925715	CD59	-0.064308	0.0505646	0.203445	0.690716	CD59	No	None
cg02226079	smoking	Wald ratio	1	-0.0722262	0.161606	0.654927	0.952175	NA	-0.217581	0.158898	0.1709	0.651031	NA	No	None
cg02228160	smoking	IVW	3	-0.0171762	0.0488916	0.725355	0.964526	HMHB1	0.0162341	0.0482299	0.73642	0.965715	HMHB1	No	None
cg02244695	smoking	Wald ratio	1	0.0227308	0.118111	0.847388	0.979085	TMEM176B;TMEM176A	-0.016491	0.115437	0.886403	0.988168	TMEM176B;TMEM176A	No	None
cg02270010	smoking	IVW	7	0.0220722	0.0347545	0.52537	0.922253	RNF44	-0.00816318	0.0303214	0.787759	0.977946	RNF44	No	None
cg02279625	smoking	IVW	2	-0.0991627	0.0922753	0.282536	0.751287	SH2D7	0.0153033	0.0909416	0.866366	0.988168	SH2D7	No	None
cg02325250	smoking	Wald ratio	1	-1.06073	0.186286	1.24e-08	3.43e-06	CSF2	-0.418596	0.181903	0.0213801	0.262379	CSF2	No	None
cg02338271	smoking	IVW	3	0.021414	0.0634904	0.735906	0.964526	DNM3	0.0433966	0.0627445	0.489164	0.894048	DNM3	No	None
cg02341571	smoking	Wald ratio	1	0.0249373	0.105656	0.813413	0.979085	PATL2	0.0360935	0.104343	0.729409	0.963766	PATL2	No	None
cg02363630	smoking	Wald ratio	1	-0.131661	0.118495	0.266521	0.742122	SFRP5	-0.0969505	0.116101	0.403689	0.862771	SFRP5	No	None
cg02364408	smoking	Wald ratio	1	-0.122541	0.108018	0.256604	0.732391	C19orf44	-0.025416	0.106203	0.81086	0.982203	C19orf44	No	None
cg02366772	smoking	IVW	2	-0.0781598	0.221088	0.723697	0.964526	FLJ23834	-0.195723	0.121273	0.106548	0.548003	FLJ23834	No	None
cg02373104	smoking	IVW	5	0.0267408	0.0385305	0.487672	0.898392	MIR548F3;CNTNAP2	0.029523	0.0336217	0.379893	0.853258	MIR548F3;CNTNAP2	No	None
cg02376827	smoking	IVW	2	0.0512877	0.0761532	0.500642	0.905215	HIC1	0.122558	0.1157	0.289478	0.780497	HIC1	No	None
cg02385153	smoking	Wald ratio	1	-0.0348726	0.0853036	0.682683	0.956271	AHRR;LOC100310782	-0.314926	0.0842306	0.000184861	0.00896114	AHRR;LOC100310782	Yes	see Discussion of this study
cg02402368	smoking	IVW	6	0.0425443	0.0346123	0.219009	0.703338	ANGPT2;MCPH1	-0.0407849	0.0250602	0.103636	0.544227	ANGPT2;MCPH1	No	None
cg02402946	smoking	IVW	2	-0.0256068	0.0971296	0.792061	0.973376	CRYL1	-0.235827	0.0962825	0.0143124	0.212428	CRYL1	No	None
cg02405476	smoking	IVW	2	0.127048	0.0426164	0.00287118	0.083323	UBE2C	-0.00139657	0.0421559	0.973572	0.998813	UBE2C	No	None
cg02407266	smoking	Wald ratio	1	0.0993464	0.0823963	0.227928	0.712458	DLG5	0.155847	0.080513	0.0529078	0.416319	DLG5	No	None
cg02423064	smoking	Wald ratio	1	0.0496567	0.130549	0.703672	0.964526	ACCN1	0.0712814	0.128146	0.57804	0.926176	ACCN1	No	None
cg02431562	smoking	Wald ratio	1	-0.329969	0.202317	0.1029	0.54382	DUSP2	0.295045	0.198704	0.137584	0.602202	DUSP2	No	None
cg02442900	smoking	IVW	2	-0.151617	0.39658	0.702231	0.964526	DGKD	-0.104614	0.148895	0.482305	0.894048	DGKD	No	None
cg02451831	smoking	Wald ratio	1	-0.0681045	0.0991697	0.492242	0.898521	KIAA0087	-0.077663	0.0983732	0.429835	0.876454	KIAA0087	No	None
cg02462416	smoking	IVW	3	-0.00707718	0.0370452	0.848493	0.979085	NA	0.0651689	0.0338687	0.0543341	0.424814	NA	No	None
cg02503850	smoking	IVW	4	0.0263623	0.0479143	0.582185	0.944788	ADAMTS14	0.00463104	0.0250863	0.853539	0.988168	ADAMTS14	No	None
cg02507296	smoking	Wald ratio	1	0.109568	0.127912	0.391672	0.838916	C10orf95	-0.108576	0.125433	0.386703	0.853258	C10orf95	No	None
cg02508743	smoking	IVW	3	-0.0374571	0.0363279	0.302501	0.770235	LYN	-0.030329	0.0359389	0.398723	0.857122	LYN	No	None
cg02512902	smoking	Wald ratio	1	-0.35749	0.121426	0.00323896	0.0923104	KSR1	0.247377	0.119917	0.0391228	0.364308	KSR1	No	None
cg02532700	smoking	IVW	3	-0.121827	0.0261025	3.05e-06	0.000369431	NCF4	0.0139604	0.0206477	0.49896	0.895621	NCF4	Yes	26289093, 18580884, 21472827, 19262523
cg02538248	smoking	Wald ratio	1	0.21257	0.141713	0.133614	0.586163	ZNRF1	0.190847	0.140162	0.173317	0.656369	ZNRF1	No	None
cg02556393	smoking	Wald ratio	1	-0.198235	0.119965	0.0984451	0.534861	MECOM	0.050473	0.11777	0.668235	0.941572	MECOM	No	None
cg02556928	smoking	IVW	3	0.0254737	0.0750501	0.734291	0.964526	CSF2RB	-0.0102429	0.0348263	0.768671	0.97719	CSF2RB	No	None
cg02578070	smoking	Wald ratio	1	0.0794299	0.0819121	0.332198	0.793084	MAN1A1	-0.278501	0.0809192	0.000578033	0.0219766	MAN1A1	No	None
cg02583484	smoking	Wald ratio	1	0.247961	0.105009	0.0182088	0.246774	HNRNPA1;HNRPA1L-2	-0.00441212	0.101038	0.965169	0.998564	HNRNPA1;HNRPA1L-2	No	None
cg02611085	smoking	IVW	3	0.120731	0.0603885	0.0455828	0.398454	KCP	-0.211638	0.0962619	0.0279088	0.301601	KCP	No	None
cg02621988	smoking	IVW	2	0.183257	0.152451	0.229337	0.714558	PAFAH1B1	0.133303	0.073097	0.0682066	0.465678	PAFAH1B1	No	None
cg02629070	smoking	Wald ratio	1	0.0592447	0.0416907	0.155301	0.627109	NA	0.0653398	0.0412031	0.112785	0.556195	NA	No	None
cg02634816	smoking	IVW	2	0.0539758	0.0732335	0.4611	0.888935	UBOX5;FASTKD5	0.0733942	0.0726958	0.312684	0.808494	UBOX5;FASTKD5	No	None
cg02637282	smoking	IVW	2	-0.014978	0.0683962	0.826659	0.979085	NA	0.0510442	0.0670074	0.446198	0.881934	NA	No	None
cg02646073	smoking	Wald ratio	1	-0.0595851	0.0778451	0.444014	0.876199	C5orf32	0.0908192	0.0773645	0.24043	0.725247	C5orf32	No	None
cg02654940	smoking	IVW	3	-0.0147404	0.0536038	0.783326	0.969404	HMGA1	-0.0152041	0.0524655	0.771975	0.97719	HMGA1	No	None
cg02660097	smoking	IVW	6	0.0128642	0.0191795	0.502394	0.905215	NA	0.0387807	0.0284655	0.17308	0.656369	NA	No	None
cg02672759	smoking	Wald ratio	1	-0.0181258	0.0318944	0.569827	0.94043	NA	-0.0324173	0.0305001	0.287847	0.778431	NA	No	None
cg02704502	smoking	IVW	2	0.0158006	0.0994864	0.87381	0.982516	NA	0.00864033	0.110826	0.937858	0.995889	NA	No	None
cg02714303	smoking	IVW	2	0.0630784	0.0919784	0.492842	0.898521	LMO7	0.00999207	0.083289	0.904508	0.988913	LMO7	No	None
cg02725398	smoking	IVW	3	-0.0854894	0.0835334	0.306111	0.770235	PRRT3	-0.22992	0.111064	0.0384376	0.363563	PRRT3	No	None
cg02732508	smoking	Wald ratio	1	0.12897	0.18168	0.477781	0.892902	RPL13	0.198502	0.179437	0.268618	0.752675	RPL13	No	None
cg02736016	smoking	IVW	2	0.0169987	0.0458497	0.710825	0.964526	WNK1	-0.125113	0.0454445	0.00590348	0.120815	WNK1	No	None
cg02782510	smoking	IVW	2	0.0893086	0.0442099	0.0433726	0.398454	B3GALNT1	-0.0166541	0.0428971	0.697843	0.951559	B3GALNT1	No	None
cg02787737	smoking	IVW	2	-0.0142276	0.0662814	0.830037	0.979085	NA	-0.000949898	0.0823274	0.990794	0.998853	NA	No	None
cg02793162	smoking	Wald ratio	1	0.0690357	0.0760267	0.363854	0.81709	CORO2B	0.0677249	0.0751528	0.367502	0.850341	CORO2B	No	None
cg02871659	smoking	Wald ratio	1	-0.00104078	0.0240535	0.965487	0.995246	SNHG9;SNORA64;SNORA78;RPS2	-0.00173463	0.0244004	0.943326	0.995889	SNHG9;SNORA64;SNORA78;RPS2	No	None
cg02917867	smoking	Wald ratio	1	-0.0512661	0.0547737	0.349293	0.807882	NA	-0.0350768	0.0520755	0.500581	0.897068	NA	No	None
cg02935272	smoking	IVW	4	0.0493162	0.0918194	0.591199	0.944788	MYOM1	-0.0219719	0.0518749	0.671889	0.94266	MYOM1	No	None
cg02959759	smoking	IVW	3	0.0589963	0.0463419	0.202995	0.691261	CACNA1C	-0.0372859	0.0429116	0.384902	0.853258	CACNA1C	No	None
cg02964434	smoking	Wald ratio	1	-0.0381212	0.120414	0.75156	0.964526	NA	0.286816	0.118599	0.0155903	0.222277	NA	No	None
cg02991558	smoking	IVW	2	-0.116329	0.1084	0.283207	0.751856	NA	0.013359	0.110455	0.903734	0.988913	NA	No	None
cg02994349	smoking	Wald ratio	1	0.280474	0.0875554	0.0013582	0.0521136	SGIP1	0.216663	0.0865661	0.0123195	0.202437	SGIP1	No	None
cg02998240	smoking	IVW	7	-0.0547562	0.028194	0.0521218	0.430851	NA	-0.0461267	0.0275248	0.0937725	0.527029	NA	No	None
cg03014634	smoking	Wald ratio	1	-0.0434044	0.251219	0.862828	0.981892	NA	-0.202554	0.244643	0.407695	0.864902	NA	No	None
cg03044513	smoking	IVW	2	-0.0799702	0.087357	0.35996	0.814006	NA	-0.0600787	0.0868255	0.48897	0.894048	NA	No	None
cg03051880	smoking	IVW	5	0.0659186	0.0411092	0.108824	0.550528	MAN1A1	-0.0164301	0.0355591	0.644046	0.937017	MAN1A1	No	None
cg03054026	smoking	IVW	2	0.224707	0.0994044	0.0237879	0.295519	NA	0.150006	0.0651473	0.0213035	0.262379	NA	No	None
cg03059073	smoking	IVW	2	-0.0667869	0.10053	0.506467	0.905665	NA	-0.138305	0.0993579	0.163926	0.635706	NA	No	None
cg03082813	smoking	Wald ratio	1	-0.142414	0.0751246	0.057999	0.450037	C3orf75	-0.0262706	0.0742028	0.723311	0.963766	C3orf75	No	None
cg03090969	smoking	Wald ratio	1	0.0413718	0.0978321	0.672379	0.956031	NA	0.0365045	0.0963719	0.704845	0.953807	NA	No	None
cg03109660	smoking	Wald ratio	1	-0.163653	0.0857487	0.0563235	0.441923	RELL1	-0.0502726	0.0795092	0.527199	0.906742	RELL1	No	None
cg03126058	smoking	Wald ratio	1	0.111801	0.135881	0.41063	0.855927	PRDM16	-0.164548	0.134734	0.221981	0.707931	PRDM16	No	None
cg03127898	smoking	Wald ratio	1	0.165249	0.0912567	0.0701701	0.467578	LRRN4CL	0.249106	0.0902702	0.00578787	0.120815	LRRN4CL	No	None
cg03131366	smoking	Wald ratio	1	-0.0267587	0.164777	0.870996	0.982516	NA	0.0809802	0.160552	0.61399	0.932284	NA	No	None
cg03139840	smoking	Wald ratio	1	0.0363948	0.259045	0.888268	0.983694	NA	-0.185185	0.253693	0.465416	0.889303	NA	No	None
cg03140135	smoking	IVW	6	0.0627587	0.0340997	0.0657028	0.462043	EMP1	-0.0111308	0.0247	0.65225	0.939312	EMP1	No	None
cg03140521	smoking	Wald ratio	1	0.137233	0.107233	0.200629	0.686959	GNG12	0.0995735	0.105318	0.344427	0.835849	GNG12	No	None
cg03144619	smoking	IVW	7	-0.0100889	0.0430336	0.814641	0.979085	GALNT2	0.0443879	0.0271676	0.10229	0.540436	GALNT2	No	None
cg03190891	smoking	IVW	2	-0.0190725	0.0529187	0.718539	0.964526	SORBS1	-0.0277023	0.0475979	0.560563	0.918137	SORBS1	No	None
cg03222009	smoking	IVW	5	-0.0010372	0.0344127	0.975955	0.995246	HS6ST1	0.0732605	0.0340261	0.0313132	0.317466	HS6ST1	No	None
cg03224013	smoking	IVW	2	-0.0212791	0.110807	0.847713	0.979085	KIAA0125	0.205764	0.108619	0.0581758	0.435533	KIAA0125	No	None
cg03224812	smoking	Wald ratio	1	0.192903	0.136961	0.158998	0.634028	EFCAB4B	0.136318	0.135032	0.312723	0.808494	EFCAB4B	No	None
cg03227037	smoking	IVW	3	-0.00240965	0.127832	0.984961	0.996548	NA	0.0181542	0.0992095	0.854807	0.988168	NA	No	None
cg03234777	smoking	IVW	3	0.0361119	0.0328164	0.271147	0.742597	AMICA1	0.001807	0.0324436	0.955583	0.995889	AMICA1	No	None
cg03271893	smoking	Wald ratio	1	0.13944	0.0774668	0.0718606	0.470493	LZTS2	0.112417	0.0760255	0.139228	0.603943	LZTS2	No	None
cg03274391	smoking	IVW	4	0.00485414	0.0438707	0.911897	0.98742	NA	0.00568578	0.0432339	0.89537	0.988913	NA	No	None
cg03280235	smoking	IVW	6	0.00930933	0.201496	0.96315	0.995246	PBX2;GPSM3	-0.259203	0.160981	0.107366	0.55075	PBX2;GPSM3	No	None
cg03292675	smoking	IVW	4	0.0348323	0.0648835	0.591376	0.944788	EPB49	0.0410093	0.0590095	0.48708	0.894048	EPB49	No	None
cg03333699	smoking	IVW	3	0.017135	0.0388368	0.659064	0.954446	ADAP1	-0.0277742	0.0595701	0.64104	0.936791	ADAP1	No	None
cg03340878	smoking	IVW	3	0.0385656	0.121242	0.750418	0.964526	OR2B6	-0.193474	0.0915679	0.034609	0.338924	OR2B6	No	None
cg03341377	smoking	IVW	2	0.0499487	0.101233	0.621728	0.946014	CX3CR1	-0.053743	0.117846	0.648357	0.938557	CX3CR1	No	None
cg03348792	smoking	IVW	3	-0.011329	0.0871496	0.896571	0.985276	KRT1	-0.0556802	0.086388	0.519227	0.906742	KRT1	No	None
cg03373393	smoking	Wald ratio	1	0.0322283	0.0349	0.355775	0.809163	HAP1	-0.00868326	0.0349	0.803513	0.982203	HAP1	No	None
cg03379100	smoking	IVW	2	0.241368	0.107935	0.0253366	0.303101	FLNC	-0.135745	0.107861	0.208207	0.693742	FLNC	No	None
cg03384915	smoking	Wald ratio	1	0.00378844	0.0909225	0.966764	0.995246	SIN3B	0.0218887	0.0900806	0.808013	0.982203	SIN3B	No	None
cg03389164	smoking	Wald ratio	1	0.0387694	0.112526	0.730442	0.964526	ASB2	0.141682	0.105276	0.178364	0.663817	ASB2	No	None
cg03440944	smoking	IVW	3	-0.10147	0.035506	0.00426536	0.10286	C7orf40	-0.0233142	0.0484632	0.630467	0.936791	C7orf40	No	None
cg03446062	smoking	Wald ratio	1	0.0420551	0.0933279	0.652265	0.951159	NA	0.0455117	0.0915996	0.619291	0.935207	NA	No	None
cg03450842	smoking	Wald ratio	1	0.200934	0.0855283	0.0188071	0.251366	ZMIZ1	0.102406	0.0825633	0.214853	0.699054	ZMIZ1	No	None
cg03466562	smoking	Wald ratio	1	-0.0160969	0.0824358	0.845185	0.979085	SKI	0.0156092	0.0824358	0.849819	0.988168	SKI	No	None
cg03471436	smoking	Wald ratio	1	0.0301432	0.23832	0.89935	0.985276	SOX13	0.134703	0.232668	0.562625	0.918326	SOX13	No	None
cg03473042	smoking	Wald ratio	1	-0.231915	0.117253	0.0479399	0.409284	WDR5	0.104945	0.114014	0.357335	0.846264	WDR5	No	None
cg03485667	smoking	Wald ratio	1	-0.117805	0.156586	0.451849	0.884528	ZNRF1	-0.0153659	0.153659	0.920344	0.994731	ZNRF1	No	None
cg03509898	smoking	Wald ratio	1	0.495833	0.129824	0.000133843	0.00926385	ZFYVE21	0.312828	0.127478	0.0141282	0.212428	ZFYVE21	No	None
cg03519967	smoking	IVW	2	0.0376777	0.0478803	0.431332	0.868116	MAN1C1	0.0271819	0.0460688	0.555171	0.915237	MAN1C1	No	None
cg03531211	smoking	IVW	4	0.240778	0.100976	0.0171018	0.2437	HLA-DMA	0.0821104	0.117191	0.483518	0.894048	HLA-DMA	No	None
cg03536711	smoking	IVW	13	0.0287848	0.0280169	0.304227	0.770235	LOC400804	0.0405997	0.0282853	0.151183	0.615043	LOC400804	No	None
cg03539717	smoking	Wald ratio	1	-0.0652495	0.194604	0.737403	0.964526	GADD45GIP1	-0.198038	0.187735	0.291481	0.782607	GADD45GIP1	No	None
cg03540589	smoking	Wald ratio	1	-0.132704	0.106039	0.210766	0.693488	CSRNP1	-0.146347	0.104799	0.162579	0.633014	CSRNP1	No	None
cg03547355	smoking	Wald ratio	1	0.241703	0.0830855	0.00362481	0.0947996	NA	0.139987	0.082582	0.0900523	0.523565	NA	No	None
cg03554335	smoking	IVW	2	0.0341532	0.0410103	0.404961	0.849366	C17orf72	-0.0285896	0.0409068	0.484616	0.894048	C17orf72	No	None
cg03583050	smoking	IVW	2	-0.0436687	0.068706	0.525045	0.922253	NFIC	0.205326	0.120594	0.0886377	0.523565	NFIC	No	None
cg03599224	smoking	IVW	2	-0.493448	0.103605	1.91e-06	0.000308465	LTA	0.0421941	0.155082	0.785563	0.977946	LTA	Yes	see Discussion of this study
cg03604011	smoking	IVW	4	0.0161059	0.042503	0.704736	0.964526	AHRR	-0.0702117	0.0464762	0.130864	0.590933	AHRR	No	None
cg03604424	smoking	Wald ratio	1	0.0118314	0.0631007	0.851269	0.979085	TRIO	0.139216	0.062312	0.0254714	0.287146	TRIO	No	None
cg03609435	smoking	IVW	2	-0.0109553	0.0316821	0.729501	0.964526	NA	-0.0446014	0.0310747	0.151203	0.615043	NA	No	None
cg03611151	smoking	Wald ratio	1	-0.0232883	0.041919	0.578515	0.944788	CNR2	-0.0102469	0.0396833	0.79624	0.981477	CNR2	No	None
cg03636183	smoking	Wald ratio	1	0.0435328	0.0443011	0.325775	0.790923	F2RL3	-0.0212543	0.0437889	0.627407	0.936791	F2RL3	No	None
cg03641640	smoking	IVW	3	-0.0872902	0.0716484	0.223105	0.704949	RASA3	-0.0123491	0.0717852	0.863415	0.988168	RASA3	No	None
cg03660377	smoking	Wald ratio	1	0.030818	0.162129	0.849244	0.979085	AXIN1	-0.0629758	0.15543	0.685351	0.944581	AXIN1	No	None
cg03665259	smoking	IVW	2	0.131419	0.111418	0.238195	0.72116	HCG22	-0.00815908	0.227439	0.971383	0.998564	HCG22	No	None
cg03683250	smoking	Wald ratio	1	0.0146115	0.132315	0.912069	0.98742	DENND4A	-0.192385	0.129068	0.136075	0.5983	DENND4A	No	None
cg03685475	smoking	Wald ratio	1	0.0499485	0.0354953	0.159372	0.634217	NA	0.0873567	0.0352827	0.0132899	0.209506	NA	No	None
cg03689048	smoking	IVW	6	-0.233204	0.156624	0.136503	0.590497	BAT3	-0.0711035	0.294582	0.809268	0.982203	BAT3	No	None
cg03696346	smoking	Wald ratio	1	0.212711	0.0732142	0.00366871	0.0947996	ZNF485	0.0281593	0.0723478	0.697112	0.951559	ZNF485	No	None
cg03710029	smoking	IVW	4	-0.0262477	0.0282896	0.3535	0.807882	SLC38A10	-0.0320951	0.0279501	0.250845	0.738071	SLC38A10	No	None
cg03721291	smoking	Wald ratio	1	0.0403344	0.0806688	0.617075	0.946014	RECQL5	-0.130722	0.0796969	0.100954	0.5398	RECQL5	No	None
cg03745160	smoking	IVW	2	-0.040423	0.0604673	0.503808	0.905215	ANKLE1	-0.19937	0.0593132	0.000775764	0.0278312	ANKLE1	No	None
cg03774988	smoking	IVW	2	-0.0816441	0.0624453	0.19106	0.674453	OPRL1;C20orf201	-0.0506105	0.0601815	0.400367	0.859703	OPRL1;C20orf201	No	None
cg03785076	smoking	Wald ratio	1	-0.0321545	0.153627	0.834212	0.979085	SNED1	0.170776	0.150769	0.25734	0.743318	SNED1	No	None
cg03785755	smoking	IVW	6	-0.0672693	0.0431071	0.118638	0.56911	NA	-0.0518012	0.0593356	0.382651	0.853258	NA	No	None
cg03812323	smoking	IVW	2	-0.24324	0.221284	0.271672	0.742597	NA	0.767415	0.115095	2.6e-11	1.68e-08	NA	No	None
cg03832440	smoking	IVW	4	-0.00423689	0.0265379	0.873153	0.982516	HS3ST3B1;MGC12916	0.00747419	0.0262497	0.775848	0.977249	HS3ST3B1;MGC12916	No	None
cg03833097	smoking	Wald ratio	1	0.402038	0.169219	0.0175091	0.24412	NA	-0.0760919	0.171491	0.657253	0.939312	NA	No	None
cg03836615	smoking	IVW	3	0.0759591	0.0494069	0.124191	0.569167	ITPR1	-0.0299752	0.126554	0.812768	0.982203	ITPR1	No	None
cg03864215	smoking	IVW	2	0.216135	0.116388	0.0633076	0.461085	KCNJ11	0.289035	0.0598566	1.37e-06	0.000189745	KCNJ11	No	None
cg03877174	smoking	Wald ratio	1	0.0916614	0.0745584	0.218925	0.703338	KIF1C	-0.134686	0.0732222	0.065854	0.457038	KIF1C	No	None
cg03884592	smoking	IVW	8	0.141827	0.0299432	2.17e-06	0.000323497	HIVEP3	0.0183281	0.0288837	0.525723	0.906742	HIVEP3	No	None
cg03912703	smoking	IVW	2	-0.128473	0.0516848	0.0129298	0.20208	BTBD19	-0.164441	0.0506369	0.00116447	0.0367876	BTBD19	No	None
cg03916421	smoking	Wald ratio	1	-0.0229712	0.125298	0.854536	0.980516	SCLT1;C4orf33	-0.251291	0.123905	0.0425511	0.37847	SCLT1;C4orf33	No	None
cg03923640	smoking	Wald ratio	1	0.183637	0.094706	0.0524984	0.430851	NA	0.0704521	0.0935511	0.451398	0.885891	NA	No	None
cg03935116	smoking	Wald ratio	1	0.151534	0.208821	0.468045	0.891909	FAM60A;FLJ13224	0.170014	0.204201	0.405082	0.863136	FAM60A;FLJ13224	No	None
cg03958308	smoking	Wald ratio	1	0.0709025	0.0783171	0.365293	0.818425	PLEC1	-0.129756	0.0764635	0.0897024	0.523565	PLEC1	No	None
cg03963219	smoking	Wald ratio	1	0.0702873	0.163544	0.667359	0.955646	NA	-0.0261855	0.160329	0.870264	0.988168	NA	No	None
cg03970900	smoking	IVW	6	-0.0183703	0.0237278	0.438807	0.871395	NA	-0.0421788	0.0234465	0.0720292	0.470251	NA	No	None
cg03980408	smoking	Wald ratio	1	-0.11873	0.0934996	0.204141	0.691653	FKBP1A	-0.101415	0.0920155	0.270396	0.755473	FKBP1A	No	None
cg03986322	smoking	Wald ratio	1	0.153051	0.194075	0.430335	0.868116	CLSTN1	-0.101508	0.194075	0.60095	0.926176	CLSTN1	No	None
cg03991871	smoking	IVW	4	-0.00330674	0.0329362	0.920028	0.988129	AHRR	0.028126	0.0578993	0.627127	0.936791	AHRR	No	None
cg03999941	smoking	Wald ratio	1	-0.191601	0.112251	0.0878413	0.514309	NA	0.0464487	0.10838	0.668235	0.941572	NA	No	None
cg04011474	smoking	IVW	2	-0.124609	0.285252	0.66223	0.955646	NA	-0.0652972	0.147217	0.657373	0.939312	NA	No	None
cg04011829	smoking	IVW	3	0.148307	0.0753961	0.049179	0.416196	SLCO4A1	0.112574	0.0663288	0.0896578	0.523565	SLCO4A1	No	None
cg04017131	smoking	IVW	4	0.0330087	0.0252864	0.191758	0.675686	ANGPT2;MCPH1	-0.023367	0.0254153	0.357884	0.846264	ANGPT2;MCPH1	No	None
cg04018738	smoking	IVW	5	-0.0638197	0.268218	0.811928	0.979085	VARS	0.107119	0.221594	0.628809	0.936791	VARS	No	None
cg04019636	smoking	IVW	3	-0.0161805	0.0445283	0.716323	0.964526	NA	-0.00803772	0.0600425	0.893508	0.988913	NA	No	None
cg04040925	smoking	IVW	2	-0.0597827	0.0794215	0.451614	0.884528	CCDC40;TBC1D16	-0.00488174	0.0783525	0.95032	0.995889	CCDC40;TBC1D16	No	None
cg04042861	smoking	IVW	2	-0.0575411	0.059657	0.334779	0.797249	HTR2B;PSMD1	0.0150055	0.0590653	0.799458	0.981477	HTR2B;PSMD1	No	None
cg04070976	smoking	IVW	4	-0.0554274	0.0277186	0.0455385	0.398454	NA	0.00947627	0.0274125	0.729575	0.963766	NA	No	None
cg04077141	smoking	Wald ratio	1	-0.464426	0.235381	0.0484868	0.412138	MYH9	0.288795	0.225423	0.20015	0.690716	MYH9	No	None
cg04079139	smoking	Wald ratio	1	0.024444	0.156442	0.875836	0.982516	NA	-0.0870208	0.154486	0.573237	0.926176	NA	No	None
cg04085571	smoking	IVW	3	-0.00558174	0.049023	0.909349	0.98742	LSP1	-0.119568	0.0368518	0.00117629	0.0367876	LSP1	Yes	21297633, 32410873
cg04086928	smoking	IVW	2	-0.236219	0.0983448	0.0163081	0.234111	RAPGEF1	-0.0452145	0.0971362	0.641591	0.936791	RAPGEF1	No	None
cg04095045	smoking	IVW	3	-0.0535439	0.0444041	0.227882	0.712458	C1orf130	0.0205314	0.0445221	0.644691	0.937017	C1orf130	No	None
cg04117801	smoking	Wald ratio	1	0.209127	0.157029	0.182934	0.66506	HOXB3	0.110801	0.154828	0.474214	0.892719	HOXB3	No	None
cg04134748	smoking	Wald ratio	1	-0.112815	0.154036	0.463928	0.889089	PRDM16	-0.0404976	0.151866	0.789726	0.979078	PRDM16	No	None
cg04136748	smoking	Wald ratio	1	-0.328275	0.109585	0.00273893	0.083323	NA	-0.218209	0.109105	0.0455003	0.385262	NA	No	None
cg04144533	smoking	IVW	4	0.0029628	0.0345941	0.931749	0.990456	RASSF5	0.0442244	0.0412717	0.283926	0.776492	RASSF5	No	None
cg04163119	smoking	Wald ratio	1	-0.0829588	0.0867297	0.338809	0.801723	PRICKLE4;TOMM6	-0.187465	0.0856523	0.0286202	0.301601	PRICKLE4;TOMM6	No	None
cg04180046	smoking	IVW	4	0.0813609	0.0581604	0.161841	0.637362	MYO1G	0.158996	0.0442103	0.000322719	0.0142216	MYO1G	No	None
cg04189326	smoking	Wald ratio	1	0.480718	0.284935	0.0915809	0.523551	CDC42BPB	0.138097	0.281439	0.623651	0.936096	CDC42BPB	No	None
cg04209460	smoking	IVW	5	-0.0352969	0.0317399	0.266109	0.742122	PLD2	-0.0636449	0.0399488	0.111125	0.554299	PLD2	No	None
cg04211179	smoking	Wald ratio	1	-0.442296	0.25141	0.0785335	0.494507	ZBTB17	0.414361	0.249082	0.0962021	0.53516	ZBTB17	No	None
cg04221461	smoking	IVW	3	0.0576998	0.0443545	0.1933	0.678651	AKT3	0.00901595	0.0435665	0.836051	0.986453	AKT3	No	None
cg04225775	smoking	IVW	2	0.000619004	0.0633059	0.992198	0.999655	HMHB1	0.133384	0.112003	0.233693	0.720398	HMHB1	No	None
cg04232972	smoking	IVW	2	-0.120886	0.0854747	0.157277	0.62976	NA	-0.0561192	0.0847673	0.507947	0.903493	NA	No	None
cg04239353	smoking	Wald ratio	1	-0.00313991	0.127951	0.980422	0.995316	C16orf55	-0.0376789	0.125596	0.764177	0.97719	C16orf55	No	None
cg04263702	smoking	IVW	5	0.0290049	0.0256425	0.258002	0.732391	FBXL18	-0.0200231	0.0255268	0.432807	0.876454	FBXL18	No	None
cg04268813	smoking	Wald ratio	1	0.150207	0.152955	0.326082	0.790923	NA	0.000915896	0.150207	0.995135	0.998853	NA	No	None
cg04276005	smoking	IVW	3	-0.00902932	0.0420866	0.830125	0.979085	KIAA1614	-0.0426422	0.0415853	0.305167	0.800703	KIAA1614	No	None
cg04276669	smoking	IVW	2	-0.0235754	0.0492378	0.632075	0.946913	RBPJ	-0.0369996	0.0483915	0.444516	0.881306	RBPJ	No	None
cg04299274	smoking	Wald ratio	1	-0.430545	0.153019	0.00489803	0.114366	KSR1	0.441	0.150168	0.00331715	0.0799682	KSR1	No	None
cg04304450	smoking	IVW	2	0.09495	0.0898305	0.290516	0.760837	BIK	0.0126365	0.197068	0.948873	0.995889	BIK	No	None
cg04332373	smoking	Wald ratio	1	-0.034654	0.127287	0.785429	0.970264	CD38	0.029989	0.12662	0.812779	0.982203	CD38	No	None
cg04337534	smoking	Wald ratio	1	-0.0791806	0.0429454	0.0652196	0.462043	GAL3ST3	-0.0641497	0.0424086	0.130366	0.590933	GAL3ST3	No	None
cg04359840	smoking	IVW	5	-0.0602349	0.0354738	0.089506	0.517224	XYLT1	0.0101232	0.0374091	0.786694	0.977946	XYLT1	No	None
cg04361126	smoking	IVW	2	-0.0778932	0.127336	0.540727	0.926492	SLC40A1	0.0751522	0.0918814	0.4134	0.868831	SLC40A1	No	None
cg04362790	smoking	Wald ratio	1	-0.289822	0.245693	0.238155	0.72116	NA	-0.236151	0.238537	0.322174	0.820814	NA	No	None
cg04396998	smoking	Wald ratio	1	0.0353778	0.0375089	0.345588	0.807882	PPP1R15A	0.00326782	0.0373669	0.930312	0.995233	PPP1R15A	No	None
cg04411044	smoking	IVW	2	0.0552751	0.0358129	0.122724	0.569167	NA	-0.00990239	0.0249637	0.69161	0.947725	NA	No	None
cg04469167	smoking	Wald ratio	1	0	0.0592609	1	1	MOBKL2B	0.0380963	0.0585554	0.515303	0.905021	MOBKL2B	No	None
cg04472685	smoking	Wald ratio	1	-0.127751	0.13101	0.329499	0.791287	TNF	0.527299	0.125144	2.51e-05	0.00187188	TNF	Yes	see Discussion of this study
cg04491089	smoking	IVW	5	-0.010994	0.0404002	0.785523	0.970264	MBTPS1	-0.0693298	0.0465515	0.136405	0.59839	MBTPS1	No	None
cg04506190	smoking	IVW	5	-0.0203626	0.0408958	0.618544	0.946014	PLXND1	-0.00871885	0.0404485	0.829335	0.986453	PLXND1	No	None
cg04521626	smoking	IVW	2	0.095817	0.0598945	0.109651	0.550528	PLD2	-0.0650205	0.0611735	0.287834	0.778431	PLD2	No	None
cg04539476	smoking	Wald ratio	1	0.224295	0.119383	0.0602735	0.450299	REM2	0.0788652	0.115765	0.495713	0.894048	REM2	No	None
cg04543273	smoking	Wald ratio	1	-0.284094	0.126591	0.0248204	0.299891	NA	-0.495325	0.124383	6.83e-05	0.00427206	NA	No	None
cg04545963	smoking	IVW	4	0.0850431	0.0369232	0.0212651	0.272925	NFKBIA	0.0811391	0.0331405	0.0143518	0.212428	NFKBIA	No	None
cg04551776	smoking	IVW	2	0.0179736	0.160298	0.910723	0.98742	AHRR	0.186714	0.0785756	0.0174905	0.237161	AHRR	No	None
cg04583842	smoking	Wald ratio	1	-0.240122	0.279794	0.390777	0.838916	BANP	-0.111709	0.272486	0.681834	0.944581	BANP	No	None
cg04636834	smoking	IVW	2	0.00351167	0.0514567	0.94559	0.994074	C16orf13	0.0130457	0.0508917	0.797686	0.981477	C16orf13	No	None
cg04641860	smoking	IVW	2	-0.318709	0.0975678	0.00108871	0.0458677	HNRNPF	-0.0820537	0.0968548	0.396893	0.857122	HNRNPF	Yes	31853061
cg04666465	smoking	Wald ratio	1	0.000826404	0.0237296	0.972219	0.995246	GGA2	0.014403	0.0234935	0.539833	0.91424	GGA2	No	None
cg04685387	smoking	IVW	2	0.0470681	0.120106	0.69514	0.962792	PARD3	0.0210775	0.044577	0.636332	0.936791	PARD3	No	None
cg04701628	smoking	Wald ratio	1	0.0639538	0.202825	0.752522	0.964526	NA	-0.299669	0.198257	0.130656	0.590933	NA	No	None
cg04704634	smoking	Wald ratio	1	-0.409679	0.179799	0.0226945	0.285597	IL3	0.021346	0.177336	0.90419	0.988913	IL3	No	None
cg04732968	smoking	Wald ratio	1	-0.0203354	0.0587104	0.729066	0.964526	NA	-0.0892136	0.0583824	0.12649	0.583629	NA	No	None
cg04739880	smoking	Wald ratio	1	-0.0145248	0.101674	0.886403	0.982751	ANKS1A	-0.0429693	0.101069	0.670728	0.942421	ANKS1A	No	None
cg04740205	smoking	Wald ratio	1	0.09632	0.131345	0.463355	0.889089	PCF11	-0.207848	0.129502	0.108498	0.554299	PCF11	No	None
cg04757411	smoking	IVW	3	0.00931843	0.0658603	0.887485	0.983388	LMO7	0.011181	0.0675002	0.868437	0.988168	LMO7	No	None
cg04761746	smoking	IVW	2	0.0406083	0.0867737	0.639799	0.950621	SCOC	-0.165123	0.0851987	0.0526118	0.416319	SCOC	No	None
cg04770751	smoking	Wald ratio	1	0.0445732	0.0652958	0.494838	0.901311	STXBP2	0.0242416	0.0649048	0.708781	0.95572	STXBP2	No	None
cg04806562	smoking	Wald ratio	1	-0.0682715	0.0538824	0.205139	0.691709	TEX19	0.0682715	0.052964	0.197392	0.690716	TEX19	No	None
cg04811945	smoking	IVW	2	0.0622014	0.171442	0.716745	0.964526	CD38	0.138964	0.127582	0.276059	0.764683	CD38	No	None
cg04813697	smoking	Wald ratio	1	-0.0207517	0.0933827	0.824141	0.979085	PIP4K2A	-0.151603	0.0922298	0.100228	0.5398	PIP4K2A	No	None
cg04816394	smoking	IVW	3	-0.017575	0.0368412	0.633328	0.947548	RNU5E;RNU5D;CKMT2	0.0127482	0.0331513	0.700575	0.952109	RNU5E;RNU5D;CKMT2	No	None
cg04881228	smoking	Wald ratio	1	0.00824251	0.0394588	0.834535	0.979085	NA	0.0750594	0.038582	0.0517203	0.412698	NA	No	None
cg04890576	smoking	IVW	3	-0.00328403	0.0364161	0.928144	0.98832	NA	-0.0250088	0.0379184	0.509546	0.904616	NA	No	None
cg04907244	smoking	IVW	4	0.0330955	0.037314	0.375108	0.828618	SNORD93	0.0198675	0.0269268	0.460616	0.889303	SNORD93	No	None
cg04944536	smoking	IVW	2	0.0487221	0.0707627	0.49112	0.898521	NA	0.114455	0.0602693	0.0575561	0.434246	NA	No	None
cg04961225	smoking	Wald ratio	1	-0.0481722	0.121995	0.692938	0.962662	NA	0.223969	0.120118	0.0622398	0.450508	NA	No	None
cg04986931	smoking	Wald ratio	1	-0.0748924	0.068901	0.277056	0.744742	NA	-0.089122	0.0677776	0.188538	0.683221	NA	No	None
cg05029558	smoking	IVW	4	-0.0332338	0.0427293	0.436701	0.870596	XKR9;LACTB2	-0.013038	0.0514522	0.799959	0.981477	XKR9;LACTB2	No	None
cg05047401	smoking	Wald ratio	1	-0.185506	0.0933186	0.0468251	0.406937	SEMA4A	-0.182678	0.0921875	0.0475246	0.398918	SEMA4A	No	None
cg05051464	smoking	IVW	2	0.068911	0.0902604	0.445184	0.876199	CAPZB	0.0704693	0.0885157	0.425961	0.874245	CAPZB	No	None
cg05055821	smoking	IVW	2	-0.0624637	0.0323833	0.0537452	0.431681	NA	-0.024843	0.172304	0.885357	0.988168	NA	No	None
cg05059607	smoking	IVW	3	0.0449083	0.0835418	0.590884	0.944788	PITPNC1	-0.0247382	0.0537168	0.645135	0.937017	PITPNC1	No	None
cg05093686	smoking	Wald ratio	1	0.26975	0.166158	0.104492	0.545836	MAB21L1;MIR548F5;NBEA	0.112823	0.164106	0.491768	0.894048	MAB21L1;MIR548F5;NBEA	No	None
cg05122453	smoking	IVW	3	0.0421539	0.0734854	0.566214	0.938485	SH2D3C	-0.0749916	0.0337486	0.0262787	0.291168	SH2D3C	No	None
cg05135521	smoking	Wald ratio	1	0.0269352	0.184267	0.883783	0.982516	RBMS1	-0.105475	0.185526	0.569681	0.923589	RBMS1	No	None
cg05156137	smoking	IVW	2	0.015463	0.0528865	0.769996	0.967124	RCAN1	-0.0561048	0.0522977	0.283363	0.776492	RCAN1	No	None
cg05208178	smoking	Wald ratio	1	-0.16452	0.0777547	0.034355	0.351022	INPP5D	-0.167523	0.0764198	0.0283694	0.301601	INPP5D	No	None
cg05214460	smoking	IVW	4	0.0129281	0.0363075	0.721786	0.964526	ADD3	0.0543466	0.0363873	0.13529	0.597557	ADD3	No	None
cg05221370	smoking	Wald ratio	1	-0.274181	0.188074	0.144887	0.605153	LRRN3;IMMP2L	-0.370484	0.184676	0.0448419	0.381453	LRRN3;IMMP2L	No	None
cg05222924	smoking	IVW	2	-0.0856822	0.0774607	0.268667	0.742597	WT1	-0.0627364	0.0722327	0.385103	0.853258	WT1	No	None
cg05228408	smoking	IVW	2	0.0616883	0.0363488	0.0896736	0.517224	CLCN6;MTHFR	0.0437415	0.0358447	0.222348	0.707935	CLCN6;MTHFR	No	None
cg05232694	smoking	IVW	6	0.0474112	0.0799837	0.553341	0.932006	NA	0.0678185	0.0795466	0.393902	0.855459	NA	No	None
cg05272827	smoking	IVW	2	0.014883	0.0530161	0.778921	0.967748	BAHCC1	-0.0213275	0.154592	0.890272	0.988687	BAHCC1	No	None
cg05284742	smoking	IVW	2	-0.021578	0.23184	0.925845	0.988129	ITPK1	0.131183	0.265476	0.621205	0.935911	ITPK1	No	None
cg05286653	smoking	IVW	2	-0.0979879	0.06551	0.134713	0.586163	HIF3A	-0.0281824	0.0564591	0.617663	0.935207	HIF3A	No	None
cg05291773	smoking	IVW	2	-0.0872823	0.079302	0.271057	0.742597	NA	-0.0262577	0.094898	0.782015	0.977946	NA	No	None
cg05302489	smoking	IVW	2	-0.55646	0.167089	0.000867441	0.0406326	VARS	0.500728	0.272175	0.0658081	0.457038	VARS	No	None
cg05316864	smoking	IVW	2	0.0151176	0.0257023	0.55641	0.932006	NA	0.00475873	0.0255044	0.851986	0.988168	NA	No	None
cg05318142	smoking	IVW	2	0.152084	0.0616801	0.0136747	0.205438	ATOH8	0.042941	0.101535	0.672356	0.94266	ATOH8	No	None
cg05318210	smoking	IVW	2	0.0905227	0.0499219	0.0697876	0.467578	NA	0.110155	0.049146	0.0250013	0.283494	NA	No	None
cg05329352	smoking	IVW	4	-0.0210957	0.0509473	0.678823	0.956271	ADRA2A	-0.0896467	0.0593693	0.131048	0.590933	ADRA2A	No	None
cg05339037	smoking	Wald ratio	1	-0.111484	0.0942116	0.236677	0.72116	NA	0.0497228	0.0936882	0.595608	0.926176	NA	No	None
cg05347334	smoking	Wald ratio	1	0.0691522	0.0704171	0.326082	0.790923	NA	0.0109631	0.0695738	0.874791	0.988168	NA	No	None
cg05358758	smoking	Wald ratio	1	0.0922298	0.150271	0.539376	0.925715	KRT71	-0.131189	0.148681	0.377586	0.853258	KRT71	No	None
cg05379350	smoking	Wald ratio	1	0.0054189	0.0408881	0.894565	0.985276	GIT1	-0.095816	0.0401491	0.0170095	0.232263	GIT1	No	None
cg05394800	smoking	IVW	3	-0.0761269	0.0944856	0.420417	0.861277	NA	-0.168561	0.0952151	0.0766741	0.489025	NA	No	None
cg05396397	smoking	IVW	4	0.00704508	0.0247084	0.775545	0.967124	NPPA	-0.00473268	0.0328545	0.885461	0.988168	NPPA	No	None
cg05429117	smoking	Wald ratio	1	0.00597945	0.0969525	0.950822	0.994183	NA	-0.099088	0.094817	0.296002	0.78839	NA	No	None
cg05433557	smoking	IVW	3	0.064421	0.0555216	0.245932	0.724341	PTPRN2	0.054611	0.0577495	0.344326	0.835849	PTPRN2	No	None
cg05438727	smoking	Wald ratio	1	0.282416	0.151225	0.0618288	0.459097	KCNQ1	0.205511	0.149286	0.168629	0.648581	KCNQ1	No	None
cg05439368	smoking	IVW	2	0.025471	0.174549	0.883981	0.982516	TRIM69	0.103981	0.0634127	0.101058	0.5398	TRIM69	No	None
cg05444514	smoking	Wald ratio	1	-0.261028	0.100818	0.00962297	0.162217	NA	-0.0535254	0.0971523	0.581672	0.926176	NA	No	None
cg05460226	smoking	IVW	3	0.0933747	0.0869017	0.282605	0.751287	PIK3R5	-0.0484379	0.151449	0.749098	0.969181	PIK3R5	No	None
cg05485379	smoking	Wald ratio	1	0.294391	0.162842	0.0706331	0.468691	NA	0.14256	0.159945	0.372766	0.853258	NA	No	None
cg05487507	smoking	IVW	3	-0.00883915	0.0760176	0.907432	0.98742	LOC404266;HOXB5	-0.0501898	0.0699488	0.473052	0.891467	LOC404266;HOXB5	No	None
cg05508862	smoking	IVW	2	0.130644	0.163504	0.424276	0.866434	SLC5A10;FAM83G	-0.0487528	0.0790314	0.537315	0.912791	SLC5A10;FAM83G	No	None
cg05513069	smoking	Wald ratio	1	-0.0040725	0.0811106	0.959956	0.995246	PSTPIP2	-0.0145931	0.0800925	0.855423	0.988168	PSTPIP2	No	None
cg05526498	smoking	Wald ratio	1	-0.133826	0.132331	0.311873	0.777877	NA	-0.0598105	0.12934	0.643775	0.937017	NA	No	None
cg05542681	smoking	IVW	2	-0.0108821	0.0328982	0.74081	0.964526	FBXL16	0.00888463	0.0351167	0.800266	0.981477	FBXL16	No	None
cg05575505	smoking	IVW	2	-0.105651	0.0934475	0.258228	0.732391	NA	-0.0272993	0.0932235	0.769646	0.97719	NA	No	None
cg05575921	smoking	IVW	3	-0.11576	0.0635079	0.0683391	0.467578	AHRR	-0.192877	0.131876	0.143587	0.604437	AHRR	No	None
cg05593667	smoking	IVW	5	-0.00767688	0.0428321	0.857756	0.981305	NA	-0.0792419	0.0330137	0.0163827	0.230189	NA	No	None
cg05603985	smoking	IVW	2	-0.0322475	0.0755852	0.669643	0.955646	SKI	-0.0304736	0.0750499	0.68471	0.944581	SKI	No	None
cg05656900	smoking	IVW	3	-0.0149363	0.0778606	0.847872	0.979085	NA	-0.0672379	0.123401	0.585839	0.926176	NA	No	None
cg05661533	smoking	IVW	3	0.0820725	0.0497668	0.0991184	0.535074	LPCAT1	0.0621326	0.0463254	0.179849	0.66551	LPCAT1	No	None
cg05668853	smoking	IVW	3	0.0237526	0.0771459	0.758165	0.965382	RAB34	0.023025	0.0857516	0.788308	0.977946	RAB34	No	None
cg05677062	smoking	Wald ratio	1	-0.00236442	0.0604617	0.968806	0.995246	SETD8	0.0347908	0.0585476	0.552358	0.91479	SETD8	No	None
cg05720226	smoking	IVW	2	0.0342931	0.0272793	0.208714	0.691709	ST7;ST7OT2	0.0444644	0.0271389	0.101339	0.5398	ST7;ST7OT2	No	None
cg05784862	smoking	Wald ratio	1	-0.124051	0.074889	0.0976282	0.534861	KSR1	0.0725964	0.0746342	0.330704	0.825677	KSR1	No	None
cg05802386	smoking	IVW	2	-0.0215919	0.0395654	0.585253	0.944788	SLC2A1	-0.0502652	0.0385407	0.192162	0.685238	SLC2A1	No	None
cg05830220	smoking	IVW	3	0.00447124	0.0338019	0.894765	0.985276	KLHDC4	-0.0830583	0.0351734	0.0182063	0.241548	KLHDC4	No	None
cg05875421	smoking	Wald ratio	1	-0.0193956	0.0715875	0.78644	0.970778	GPR68	-0.0539551	0.0705296	0.444272	0.881306	GPR68	No	None
cg05877788	smoking	IVW	5	-0.0513486	0.0471703	0.27634	0.744742	TP53I13	-0.109615	0.0285746	0.000125002	0.00655078	TP53I13	No	None
cg05886626	smoking	IVW	3	-0.0712075	0.0376452	0.0585521	0.450037	THBS1	-0.0711077	0.0371445	0.0555754	0.429326	THBS1	No	None
cg05897210	smoking	IVW	8	-0.0348759	0.027787	0.209438	0.691709	DTHD1	-0.0341527	0.0273745	0.212174	0.698481	DTHD1	No	None
cg05897963	smoking	Wald ratio	1	0.0133562	0.0727173	0.85427	0.980516	PLEKHF1	0.0129852	0.0723463	0.857555	0.988168	PLEKHF1	No	None
cg05898092	smoking	Wald ratio	1	-0.0360172	0.166389	0.828627	0.979085	DUS1L	0.228785	0.159794	0.152217	0.615043	DUS1L	No	None
cg05906166	smoking	IVW	5	-0.0710062	0.0311533	0.0226522	0.285597	KLF2	0.0335667	0.0728097	0.644785	0.937017	KLF2	No	None
cg05914034	smoking	IVW	3	0.0254004	0.0286556	0.375401	0.828618	FBXL18	-0.028192	0.0285974	0.324221	0.820814	FBXL18	No	None
cg05951221	smoking	Wald ratio	1	-0.0132455	0.0646692	0.837713	0.979085	NA	-0.00155829	0.06389	0.980541	0.998853	NA	No	None
cg05953373	smoking	IVW	4	0.0152292	0.0299676	0.611322	0.946014	CBFA2T3	-0.0115337	0.0326377	0.723799	0.963766	CBFA2T3	No	None
cg05957567	smoking	Wald ratio	1	0.060471	0.0783281	0.440102	0.872997	BCL7A	-0.146104	0.0767048	0.056811	0.431987	BCL7A	No	None
cg05969150	smoking	IVW	2	0.0720283	0.172497	0.676267	0.956271	ZFHX3	0.048733	0.168974	0.773036	0.97719	ZFHX3	No	None
cg05971148	smoking	Wald ratio	1	0.0494221	0.10862	0.649109	0.950737	ACTB	-0.105361	0.109706	0.336856	0.829941	ACTB	No	None
cg05987787	smoking	IVW	2	0.0265276	0.0400006	0.507214	0.905665	SYNJ2	0.0108933	0.0392273	0.781245	0.977946	SYNJ2	No	None
cg06065019	smoking	IVW	4	0.00777576	0.0251796	0.757465	0.965132	NA	-0.0034137	0.0242099	0.887866	0.988274	NA	No	None
cg06085743	smoking	IVW	2	0.160327	0.087959	0.0683423	0.467578	PUSL1	0.20402	0.0571805	0.000359711	0.0151626	PUSL1	No	None
cg06096184	smoking	IVW	2	0.0193144	0.0898743	0.829842	0.979085	LRIG1	-0.0333367	0.121027	0.782971	0.977946	LRIG1	No	None
cg06096805	smoking	Wald ratio	1	0.00411284	0.0416557	0.921349	0.988129	FAM102A	-0.0102294	0.0402847	0.799552	0.981477	FAM102A	No	None
cg06106428	smoking	IVW	2	0.0654676	0.0924176	0.478704	0.893765	ARHGAP20	0.0309262	0.0976168	0.751386	0.969998	ARHGAP20	No	None
cg06121808	smoking	IVW	7	-0.0216689	0.0272878	0.427144	0.868084	SLC20A1	0.0106191	0.0294173	0.718113	0.961336	SLC20A1	No	None
cg06126421	smoking	IVW	5	-0.119104	0.104386	0.25387	0.728889	NA	0.0705734	0.0723026	0.329023	0.825677	NA	No	None
cg06130714	smoking	Wald ratio	1	0.170036	0.121243	0.160784	0.635918	GAS7	-0.0569251	0.119025	0.632465	0.936791	GAS7	No	None
cg06142740	smoking	IVW	2	0.0453959	0.0427696	0.288507	0.758078	PPP1CB	0.0247318	0.0422939	0.558709	0.917402	PPP1CB	No	None
cg06151964	smoking	Wald ratio	1	0.125072	0.101832	0.219366	0.703338	HPN	-0.0536628	0.100565	0.593609	0.926176	HPN	No	None
cg06177555	smoking	Wald ratio	1	-0.074619	0.0546731	0.172309	0.657012	SPN	0.0170965	0.0532484	0.748157	0.969181	SPN	No	None
cg06189394	smoking	IVW	2	-0.0171004	0.111432	0.878035	0.982516	LRIG1	-0.0655548	0.110078	0.551488	0.91479	LRIG1	No	None
cg06193043	smoking	IVW	4	0.00887323	0.0206236	0.667016	0.955646	NPPA	-0.00450309	0.0317633	0.887261	0.988168	NPPA	No	None
cg06194738	smoking	IVW	11	0.048788	0.0957432	0.610351	0.946014	GPSM3	-0.154454	0.130362	0.236095	0.722977	GPSM3	No	None
cg06197751	smoking	IVW	6	7.93e-05	0.0403112	0.99843	0.999978	SGEF	-0.0640117	0.0341375	0.0607772	0.448088	SGEF	No	None
cg06226150	smoking	IVW	2	-0.056861	0.3848	0.882526	0.982516	SLC2A4RG;LIME1	-0.166041	0.311406	0.593897	0.926176	SLC2A4RG;LIME1	No	None
cg06245229	smoking	Wald ratio	1	-0.0601287	0.112251	0.592192	0.944788	REEP4	-0.052776	0.116499	0.650538	0.938557	REEP4	No	None
cg06260709	smoking	Wald ratio	1	-0.276703	0.130622	0.034146	0.351022	NA	-0.322305	0.128304	0.0120033	0.198926	NA	No	None
cg06264663	smoking	IVW	4	0.000683595	0.0258465	0.9789	0.995316	LATS2	0.01307	0.0253297	0.605856	0.927002	LATS2	No	None
cg06271237	smoking	IVW	3	-0.00753348	0.0645067	0.90703	0.98742	PLAGL1	-0.0824875	0.0718132	0.250705	0.738071	PLAGL1	No	None
cg06283478	smoking	IVW	3	-0.0238173	0.0351213	0.49768	0.902454	SORCS2	0.00234348	0.0352349	0.946972	0.995889	SORCS2	No	None
cg06314111	smoking	IVW	2	0.0527725	0.10408	0.612128	0.946014	AGAP2;LOC100130776	0.0431413	0.0588206	0.463291	0.889303	AGAP2;LOC100130776	No	None
cg06321596	smoking	IVW	4	-0.0429586	0.0337946	0.203669	0.691261	XYLT1	0.0218391	0.0327458	0.504818	0.902159	XYLT1	No	None
cg06338710	smoking	IVW	2	-0.0640888	0.149869	0.66892	0.955646	GFI1	0.0421806	0.116329	0.716905	0.961336	GFI1	No	None
cg06361405	smoking	Wald ratio	1	0.106661	0.224123	0.634143	0.947548	ARL3	0.0985601	0.222773	0.658182	0.939776	ARL3	No	None
cg06367459	smoking	Wald ratio	1	-0.106753	0.0789433	0.176288	0.657012	RPL28	0.0408173	0.0793919	0.607165	0.927002	RPL28	No	None
cg06382664	smoking	IVW	5	-0.00253045	0.0315803	0.936136	0.990795	RELT	0.0422355	0.0367091	0.24992	0.738071	RELT	No	None
cg06397161	smoking	IVW	2	0.100658	0.19351	0.602944	0.946014	SYNGR1	0.0769477	0.152204	0.613169	0.931767	SYNGR1	No	None
cg06405563	smoking	IVW	4	-0.0457914	0.0357664	0.200443	0.686959	NA	0.00500711	0.0439796	0.909356	0.990353	NA	No	None
cg06418475	smoking	IVW	3	-0.0302619	0.0403548	0.453318	0.88481	CPAMD8	0.0185366	0.0377872	0.623742	0.936096	CPAMD8	No	None
cg06433467	smoking	IVW	3	-0.0112627	0.0545125	0.836316	0.979085	NA	0.00101077	0.0311829	0.974142	0.998853	NA	No	None
cg06434490	smoking	IVW	2	-0.200477	0.234035	0.39166	0.838916	NA	0.175776	0.131973	0.182892	0.674198	NA	No	None
cg06435765	smoking	IVW	3	0.0413008	0.0314685	0.189368	0.672977	CLUL1	-0.000182844	0.0311898	0.995323	0.998853	CLUL1	No	None
cg06439941	smoking	IVW	3	0.00265106	0.0586214	0.963929	0.995246	GNG11	-0.00923365	0.058192	0.873924	0.988168	GNG11	No	None
cg06457408	smoking	Wald ratio	1	0.202519	0.138702	0.144262	0.605153	ARHGDIA	-0.0379135	0.136818	0.781697	0.977946	ARHGDIA	No	None
cg06477444	smoking	Wald ratio	1	0.0605483	0.11962	0.612735	0.946014	NUP62;IL4I1	-0.0184598	0.118143	0.875836	0.988168	NUP62;IL4I1	No	None
cg06478823	smoking	IVW	3	-0.0411617	0.025847	0.111269	0.55577	ACSM3	-0.0103417	0.0323552	0.749249	0.969181	ACSM3	No	None
cg06512918	smoking	IVW	2	0.0960438	0.0639339	0.133037	0.586163	NA	0.0126582	0.0613749	0.8366	0.986453	NA	No	None
cg06513247	smoking	Wald ratio	1	0.0304659	0.103115	0.767647	0.967124	2023-09-09	-0.03984	0.101358	0.694273	0.950702	2023-09-09	No	None
cg06518831	smoking	IVW	2	0.0124226	0.0668641	0.852611	0.980047	BAT4;CSNK2B	-0.15949	0.0676224	0.0183467	0.241548	BAT4;CSNK2B	No	None
cg06522681	smoking	IVW	5	0.0253832	0.0377944	0.501829	0.905215	CCDC105	-0.0254058	0.037369	0.496591	0.894048	CCDC105	No	None
cg06551997	smoking	IVW	3	0.0289467	0.101017	0.774455	0.967124	SLFN12L	0.125751	0.085021	0.139124	0.603943	SLFN12L	No	None
cg06575692	smoking	Wald ratio	1	0.158644	0.0862994	0.0660185	0.462043	DUS2L	-0.102458	0.0844632	0.225113	0.712546	DUS2L	No	None
cg06577850	smoking	IVW	4	0.0720035	0.0819285	0.379478	0.832876	NA	0.0498317	0.056246	0.375639	0.853258	NA	No	None
cg06585203	smoking	IVW	3	0.0454834	0.0613617	0.458552	0.88864	EZR	0.0345196	0.0371909	0.353317	0.841379	EZR	No	None
cg06595162	smoking	IVW	3	-0.0445535	0.109453	0.683966	0.956271	NCRNA00114	-0.00596437	0.0784073	0.939364	0.995889	NCRNA00114	No	None
cg06599908	smoking	IVW	3	-0.0969494	0.0822147	0.23831	0.72116	TTYH1	-0.0837712	0.0392006	0.032599	0.32751	TTYH1	No	None
cg06610125	smoking	IVW	2	-0.113388	0.121749	0.351685	0.807882	IGSF9B	-0.277598	0.121303	0.0221102	0.263527	IGSF9B	No	None
cg06635952	smoking	IVW	2	-0.18214	0.065343	0.0053124	0.116994	ANXA4	-0.0823978	0.0645007	0.201436	0.690716	ANXA4	No	None
cg06639488	smoking	Wald ratio	1	0.506471	0.1156	1.18e-05	0.0012036	EFNA1	0.484796	0.114877	2.44e-05	0.00187188	EFNA1	Yes	35910380, 37055577
cg06648759	smoking	Wald ratio	1	-0.13005	0.170622	0.445932	0.876199	NA	-0.00222308	0.167843	0.989432	0.998853	NA	No	None
cg06649191	smoking	Wald ratio	1	0.0317453	0.074538	0.670185	0.955716	GJC1	-0.0034285	0.074538	0.963313	0.998324	GJC1	No	None
cg06663317	smoking	IVW	3	0.0140901	0.0746158	0.850222	0.979085	MT2A	0.0127277	0.0637306	0.841707	0.988168	MT2A	No	None
cg06664254	smoking	IVW	4	-0.034132	0.0346554	0.324675	0.790923	NA	-0.000106822	0.040976	0.99792	0.998853	NA	No	None
cg06670463	smoking	IVW	5	-0.0212449	0.0352227	0.546402	0.927257	UBE2D3	0.0698503	0.0311117	0.0247588	0.282621	UBE2D3	No	None
cg06672250	smoking	Wald ratio	1	-0.111908	0.0977397	0.252227	0.728487	EPB49	-0.0938384	0.0958917	0.327784	0.82435	EPB49	No	None
cg06672753	smoking	Wald ratio	1	-0.166515	0.110787	0.132831	0.586163	HPN	-0.0134287	0.109444	0.902345	0.988913	HPN	No	None
cg06688763	smoking	Wald ratio	1	-0.0105472	0.0477401	0.825147	0.979085	CDK6	-0.0674467	0.0477401	0.157717	0.624278	CDK6	No	None
cg06700877	smoking	IVW	2	-0.0125987	0.108488	0.90755	0.98742	PSD	-0.0995717	0.0681038	0.143725	0.604437	PSD	No	None
cg06753787	smoking	Wald ratio	1	-0.0442757	0.0563186	0.431772	0.868116	ZFAND2B	0.0257389	0.0565548	0.649027	0.938557	ZFAND2B	No	None
cg06759309	smoking	Wald ratio	1	-0.0848944	0.0976286	0.384538	0.837342	NA	-0.0646141	0.0943272	0.493344	0.894048	NA	No	None
cg06759971	smoking	IVW	2	0.134424	0.0670731	0.0450556	0.398454	KIAA0513	0.0578069	0.0652131	0.375386	0.853258	KIAA0513	No	None
cg06762457	smoking	IVW	5	-0.102236	0.0511114	0.0454718	0.398454	ZC3H12D	-0.176099	0.0445307	7.67e-05	0.00464754	ZC3H12D	No	None
cg06769994	smoking	IVW	2	-0.0491434	0.0800977	0.539518	0.925715	NA	-0.0254592	0.172337	0.882556	0.988168	NA	No	None
cg06791426	smoking	IVW	6	0.0105982	0.0465438	0.819876	0.979085	FBRSL1	-0.0197478	0.0249261	0.428212	0.875847	FBRSL1	No	None
cg06803614	smoking	IVW	2	0.0185788	0.118501	0.875416	0.982516	NT5C1A	-0.0946991	0.11824	0.423184	0.874016	NT5C1A	No	None
cg06814287	smoking	IVW	6	-0.215759	0.182393	0.236835	0.72116	PPT2;PRRT1	-0.312493	0.128361	0.014913	0.216945	PPT2;PRRT1	No	None
cg06817455	smoking	IVW	4	0.0115953	0.0579382	0.841378	0.979085	NA	0.0187597	0.0734531	0.798416	0.981477	NA	No	None
cg06819357	smoking	IVW	2	0.0438854	0.0402415	0.275471	0.744742	TECPR2	-0.00921102	0.100582	0.927034	0.995233	TECPR2	No	None
cg06827976	smoking	Wald ratio	1	0.0179044	0.187001	0.923723	0.988129	FGR	-0.0397875	0.185012	0.829725	0.986453	FGR	No	None
cg06853416	smoking	IVW	2	0.021511	0.0737965	0.770676	0.967124	NA	-0.176242	0.0942968	0.0616215	0.449202	NA	No	None
cg06857018	smoking	Wald ratio	1	-0.123473	0.152253	0.41738	0.860289	MAD1L1	-0.248804	0.150396	0.0980623	0.535614	MAD1L1	No	None
cg06861736	smoking	IVW	4	-0.0735047	0.0674079	0.275517	0.744742	MED15	0.0133061	0.0442534	0.763659	0.97719	MED15	No	None
cg06866033	smoking	IVW	4	-0.105259	0.183958	0.567192	0.9387	GNPDA1	0.00986273	0.111142	0.929289	0.995233	GNPDA1	No	None
cg06866616	smoking	Wald ratio	1	-0.0814143	0.0883138	0.356594	0.809226	PANK4	0.255742	0.0892338	0.00415721	0.0937307	PANK4	No	None
cg06868100	smoking	IVW	3	-0.0313133	0.0853161	0.7136	0.964526	PRR15	-0.0821953	0.0558736	0.141266	0.604437	PRR15	No	None
cg06880612	smoking	IVW	2	-0.0495099	0.0945824	0.600656	0.945999	NA	-0.00899741	0.0583564	0.877468	0.988168	NA	No	None
cg06885459	smoking	IVW	2	-0.0396601	0.0677497	0.558284	0.932006	MCF2L	-0.0628586	0.0653086	0.335806	0.829461	MCF2L	No	None
cg06901890	smoking	IVW	3	-0.0441131	0.0634921	0.487192	0.898392	FNBP1	-0.0388334	0.0634064	0.540238	0.91424	FNBP1	No	None
cg06930757	smoking	Wald ratio	1	-0.0428307	0.13689	0.754369	0.964526	SHANK1	0.128492	0.13605	0.344943	0.836055	SHANK1	No	None
cg06934523	smoking	IVW	3	0.0573361	0.111429	0.606866	0.946014	KIAA0247	0.00539152	0.0897496	0.952098	0.995889	KIAA0247	No	None
cg06935361	smoking	IVW	2	0.0445404	0.037698	0.237402	0.72116	BRCA2	0.0388213	0.0305201	0.203376	0.690716	BRCA2	No	None
cg06951627	smoking	IVW	6	-0.0315305	0.0643161	0.623962	0.946014	NA	-0.0572363	0.0344922	0.0970357	0.53516	NA	No	None
cg06968912	smoking	Wald ratio	1	0.0236425	0.0752961	0.753526	0.964526	PTRF	-0.000513967	0.0729833	0.994381	0.998853	PTRF	No	None
cg06972908	smoking	Wald ratio	1	0.126779	0.202639	0.53155	0.923897	ITGAL	0.216149	0.2016	0.283646	0.776492	ITGAL	No	None
cg07019857	smoking	IVW	5	0.0234956	0.0558661	0.674069	0.956271	EFNA5	-0.0369851	0.0417815	0.376047	0.853258	EFNA5	No	None
cg07027613	smoking	IVW	3	0.0319129	0.0644687	0.620591	0.946014	C1RL;LOC283314	0.0318149	0.0436396	0.465978	0.889303	C1RL;LOC283314	No	None
cg07029024	smoking	IVW	4	0.00144266	0.0484485	0.976245	0.995246	NA	0.0137278	0.0292183	0.638472	0.936791	NA	No	None
cg07042014	smoking	IVW	2	0.0712944	0.0752265	0.343267	0.807882	LTB4R	-0.115369	0.0622745	0.0639404	0.454141	LTB4R	No	None
cg07044859	smoking	IVW	8	-0.200452	0.0205935	2.16e-22	4.19e-19	NA	-0.187677	0.0279809	1.98e-11	1.68e-08	NA	No	None
cg07057831	smoking	IVW	4	-0.0127902	0.0435718	0.769107	0.967124	STX2	-0.0583944	0.0495049	0.238172	0.725247	STX2	No	None
cg07063068	smoking	IVW	2	-0.155766	0.135907	0.251746	0.728487	GPR68	-0.0921457	0.1354	0.49616	0.894048	GPR68	No	None
cg07069636	smoking	Wald ratio	1	0.0535218	0.0526907	0.309738	0.774544	NA	-0.0415542	0.0525245	0.428863	0.876254	NA	No	None
cg07090714	smoking	IVW	4	-0.0639281	0.0242843	0.00847626	0.1495	NA	-0.0468139	0.0238388	0.0495566	0.410642	NA	No	None
cg07094298	smoking	IVW	2	0.0693232	0.0381919	0.069504	0.467578	TNIP2	0.0501139	0.037727	0.18407	0.676366	TNIP2	No	None
cg07104557	smoking	IVW	3	0.0154211	0.0582228	0.791115	0.973376	C7orf50	-0.0294637	0.0707057	0.676891	0.944581	C7orf50	No	None
cg07112604	smoking	IVW	3	-0.0324654	0.030984	0.294725	0.766681	CCDC88C	-0.0139962	0.0398037	0.725115	0.963766	CCDC88C	No	None
cg07123182	smoking	Wald ratio	1	0.00889615	0.0720165	0.901688	0.986165	KCNQ1OT1;KCNQ1	-0.141068	0.070322	0.0448537	0.381453	KCNQ1OT1;KCNQ1	No	None
cg07151117	smoking	IVW	3	-0.0208381	0.192316	0.913715	0.987607	DUSP4	-0.10981	0.100017	0.272243	0.759538	DUSP4	No	None
cg07167594	smoking	IVW	2	-0.0429493	0.0624764	0.4918	0.898521	DGCR10	0.061957	0.0621722	0.318989	0.818141	DGCR10	No	None
cg07177756	smoking	Wald ratio	1	-0.0765226	0.115467	0.507509	0.905665	SNORD75;SNORD78;ZBTB37;SNORD76;GAS5;SNORD77;SNORD44	0.0970198	0.114101	0.395159	0.856103	SNORD75;SNORD78;ZBTB37;SNORD76;GAS5;SNORD77;SNORD44	No	None
cg07178945	smoking	Wald ratio	1	-0.0294653	0.146847	0.84097	0.979085	FGF23	0.108039	0.143254	0.450741	0.885498	FGF23	No	None
cg07180646	smoking	IVW	5	0.0155243	0.0197682	0.432266	0.868116	TMEM51	0.0226182	0.0197485	0.252079	0.738339	TMEM51	No	None
cg07202214	smoking	Wald ratio	1	0.00377123	0.0478655	0.937201	0.990795	LRRC32	0.0359717	0.0467052	0.441189	0.879236	LRRC32	No	None
cg07207043	smoking	IVW	5	-0.000122939	0.0318522	0.99692	0.999655	NA	-0.0120135	0.0314172	0.702174	0.952109	NA	No	None
cg07229212	smoking	Wald ratio	1	0.201919	0.112177	0.0718606	0.470493	XKR6	-0.0827308	0.110775	0.455163	0.889303	XKR6	No	None
cg07251887	smoking	Wald ratio	1	0.0155274	0.0602613	0.796663	0.975043	LOC100130933;RECQL5	-0.11165	0.0598916	0.062294	0.450508	LOC100130933;RECQL5	No	None
cg07257768	smoking	IVW	2	-0.0706729	0.151463	0.640785	0.950621	MDC1	-0.198156	0.426333	0.642081	0.936791	MDC1	No	None
cg07265588	smoking	Wald ratio	1	0.407667	0.21298	0.055606	0.438067	NA	0.564462	0.210366	0.00729149	0.137264	NA	No	None
cg07277038	smoking	IVW	6	-0.00928926	0.0416597	0.823552	0.979085	LRRC33	0.0112783	0.0187073	0.546588	0.91479	LRRC33	No	None
cg07278634	smoking	IVW	6	0.0260621	0.0430582	0.544995	0.926492	NA	-0.0240896	0.0327258	0.461667	0.889303	NA	No	None
cg07286341	smoking	Wald ratio	1	-0.0681023	0.128153	0.595132	0.944788	PDLIM7	0.079844	0.127147	0.530025	0.908421	PDLIM7	No	None
cg07308381	smoking	Wald ratio	1	0.0216095	0.145414	0.881864	0.982516	RNASEK;C17orf49	-0.0607768	0.139111	0.662189	0.941572	RNASEK;C17orf49	No	None
cg07312601	smoking	IVW	5	0.0127184	0.0393855	0.746756	0.964526	MRTO4	-0.00757212	0.0388666	0.845531	0.988168	MRTO4	No	None
cg07339236	smoking	IVW	2	-0.00601172	0.0768222	0.937625	0.990795	ATP9A	-0.0167441	0.0657504	0.798985	0.981477	ATP9A	No	None
cg07352544	smoking	Wald ratio	1	-0.0264055	0.10369	0.798987	0.976153	SEPN1	-0.0734201	0.101758	0.47059	0.889727	SEPN1	No	None
cg07362537	smoking	IVW	5	-0.113731	0.0778428	0.144007	0.605153	VPS52;RPS18	0.047814	0.089152	0.591737	0.926176	VPS52;RPS18	No	None
cg07363676	smoking	Wald ratio	1	0.0162506	0.0779074	0.834769	0.979085	NA	0.0544874	0.0769515	0.478899	0.894048	NA	No	None
cg07380959	smoking	IVW	3	-0.0725273	0.0828545	0.38138	0.834476	TFPI2	-0.072722	0.0812216	0.370599	0.851855	TFPI2	No	None
cg07383757	smoking	IVW	2	0.00430276	0.0377497	0.909253	0.98742	TRPC2	-0.00131631	0.0375662	0.972048	0.998564	TRPC2	No	None
cg07413467	smoking	Wald ratio	1	-0.010048	0.0454805	0.825147	0.979085	CDK6	-0.0642544	0.0454805	0.157717	0.624278	CDK6	No	None
cg07421287	smoking	IVW	4	0.121612	0.0624207	0.0513837	0.427389	KCNA3	-0.0203611	0.0399885	0.61063	0.930096	KCNA3	No	None
cg07450086	smoking	IVW	6	0.0195509	0.0326599	0.549426	0.931572	SELT	0.0401178	0.0278685	0.149998	0.614897	SELT	No	None
cg07456681	smoking	Wald ratio	1	0.0733098	0.0821511	0.372191	0.825293	NTAN1	0.0545218	0.0814144	0.50306	0.899846	NTAN1	No	None
cg07465627	smoking	Wald ratio	1	-0.00515311	0.0489545	0.916167	0.988129	STXBP4	-0.0546229	0.0484392	0.259464	0.743318	STXBP4	No	None
cg07471614	smoking	Wald ratio	1	-0.0367191	0.138957	0.791588	0.973376	NA	-0.0899978	0.137517	0.512822	0.905021	NA	No	None
cg07485754	smoking	Wald ratio	1	0.0295307	0.153395	0.84734	0.979085	CAPZA2	-0.30515	0.151755	0.0443454	0.381453	CAPZA2	No	None
cg07504763	smoking	Wald ratio	1	-0.0149044	0.0429006	0.728277	0.964526	NA	0.0604234	0.0422964	0.153127	0.615043	NA	No	None
cg07506795	smoking	IVW	3	0.106736	0.0481116	0.0265204	0.306422	ZNF19	0.0235187	0.0513437	0.646906	0.938182	ZNF19	No	None
cg07516196	smoking	IVW	5	0.101664	0.109325	0.352413	0.807882	RNF39	0.111299	0.0761355	0.143781	0.604437	RNF39	No	None
cg07520810	smoking	IVW	4	0.00935527	0.0281967	0.740051	0.964526	ARID5B	-0.0308353	0.0276908	0.265469	0.750526	ARID5B	No	None
cg07525886	smoking	Wald ratio	1	0.0319974	0.0727214	0.659937	0.954446	NA	0.00727214	0.0719942	0.919542	0.994731	NA	No	None
cg07556018	smoking	Wald ratio	1	-0.0186801	0.062661	0.765617	0.967124	KCNQ1;KCNQ1OT1	0.0373602	0.0621881	0.548	0.91479	KCNQ1;KCNQ1OT1	No	None
cg07572052	smoking	Wald ratio	1	0.304678	0.197788	0.123457	0.569167	HIST2H2AA4;HIST2H2AA3	0.243237	0.191897	0.204961	0.691164	HIST2H2AA4;HIST2H2AA3	No	None
cg07572233	smoking	IVW	3	-0.0143652	0.0863278	0.867839	0.982516	NA	-0.00366758	0.0593784	0.950749	0.995889	NA	No	None
cg07602659	smoking	IVW	7	0.00662714	0.0398387	0.867882	0.982516	TBCD	0.0145664	0.0239929	0.543776	0.91479	TBCD	No	None
cg07607355	smoking	Wald ratio	1	-0.146707	0.108783	0.177458	0.658838	NA	0.0978047	0.107785	0.364191	0.84929	NA	No	None
cg07626482	smoking	IVW	4	0.0112751	0.0916761	0.902116	0.986165	SLC1A5	-0.107429	0.118708	0.365473	0.84929	SLC1A5	No	None
cg07654588	smoking	IVW	2	0.0747252	0.0753584	0.321394	0.788431	TBC1D5	0.0125428	0.056877	0.825462	0.986453	TBC1D5	No	None
cg07660627	smoking	Wald ratio	1	0.0380095	0.074053	0.607759	0.946014	ACACA	-0.074053	0.0717593	0.302089	0.79694	ACACA	No	None
cg07671752	smoking	IVW	2	0.18873	0.0751193	0.011991	0.190481	MXD3	0.354499	0.07387	1.59e-06	0.000192688	MXD3	No	None
cg07683388	smoking	IVW	7	0.0368236	0.0430695	0.392562	0.838916	ANKRD44	0.00212245	0.0371045	0.954384	0.995889	ANKRD44	No	None
cg07705835	smoking	IVW	2	0.0570409	0.0702457	0.416781	0.860289	IL17RC	-0.117771	0.0794023	0.138016	0.602732	IL17RC	No	None
cg07712198	smoking	IVW	2	-0.00868098	0.184286	0.962429	0.995246	NA	0.10851	0.100359	0.2796	0.772285	NA	No	None
cg07715777	smoking	IVW	4	-0.145776	0.0547741	0.00778181	0.14613	NA	-0.12253	0.163077	0.452434	0.887028	NA	No	None
cg07723659	smoking	Wald ratio	1	0.206416	0.0689446	0.00275401	0.083323	SYMPK;RSPH6A	0.150842	0.0681089	0.026779	0.295026	SYMPK;RSPH6A	No	None
cg07743805	smoking	IVW	2	-0.199758	0.0949178	0.0353313	0.351022	NA	-0.176319	0.102088	0.0841443	0.514978	NA	No	None
cg07751331	smoking	IVW	4	0.0067339	0.032109	0.833886	0.979085	KIF3C	0.0158937	0.0316088	0.615086	0.933218	KIF3C	No	None
cg07757252	smoking	Wald ratio	1	0.121229	0.0727376	0.0955807	0.534861	TWF2	0.0642303	0.0714615	0.368754	0.851855	TWF2	No	None
cg07770777	smoking	IVW	3	0.0339511	0.0789335	0.667106	0.955646	ATP11A	-0.0203914	0.0775409	0.792569	0.980224	ATP11A	No	None
cg07827420	smoking	IVW	3	-0.00182314	0.0694152	0.979047	0.995316	2023-09-09	0.1092	0.135843	0.421471	0.8732	2023-09-09	No	None
cg07839313	smoking	Wald ratio	1	0.0385252	0.0400141	0.335653	0.798153	BST2	0.0106084	0.0394558	0.788031	0.977946	BST2	No	None
cg07842521	smoking	Wald ratio	1	0.0765248	0.0812013	0.345984	0.807882	NA	0.154325	0.0812013	0.0573644	0.434246	NA	No	None
cg07873128	smoking	Wald ratio	1	0.00265929	0.127114	0.983309	0.996548	OSBPL5	-0.0686098	0.130837	0.600007	0.926176	OSBPL5	No	None
cg07886712	smoking	Wald ratio	1	-0.109429	0.0545408	0.0448168	0.398454	EWSR1;RHBDD3	-0.0376922	0.0529775	0.47679	0.893232	EWSR1;RHBDD3	No	None
cg07924081	smoking	IVW	3	-0.0604983	0.103196	0.557708	0.932006	PPP1R13L	-0.00919568	0.0656492	0.888602	0.988462	PPP1R13L	No	None
cg07932199	smoking	Wald ratio	1	-0.815508	0.173083	2.46e-06	0.000340534	ATXN2	-0.745426	0.168836	1.01e-05	0.000932567	ATXN2	No	None
cg07941108	smoking	IVW	3	0.0612221	0.0346344	0.0771163	0.489678	NA	0.0323962	0.033948	0.339938	0.834087	NA	No	None
cg07945582	smoking	Wald ratio	1	0.00876668	0.0604599	0.884711	0.982516	NFE2L3	-0.248188	0.0586461	2.32e-05	0.00187188	NFE2L3	No	None
cg07954423	smoking	IVW	2	-0.000136542	0.0342967	0.996823	0.999655	FAM102A	-0.0520858	0.0276166	0.0592907	0.440698	FAM102A	No	None
cg07967717	smoking	IVW	5	-0.0147313	0.0391513	0.706719	0.964526	CNR2	-0.0680752	0.0495579	0.16955	0.648581	CNR2	No	None
cg07969918	smoking	IVW	2	0.0694786	0.110346	0.52893	0.922651	PIK3IP1	0.0820475	0.0704857	0.244412	0.730223	PIK3IP1	No	None
cg07987890	smoking	Wald ratio	1	0.100566	0.165638	0.543756	0.926492	MIR548H4	-0.0522548	0.16268	0.74805	0.969181	MIR548H4	No	None
cg08006956	smoking	Wald ratio	1	0.157504	0.167666	0.347529	0.807882	LSM4	0.0624211	0.164763	0.704796	0.953807	LSM4	No	None
cg08022502	smoking	Wald ratio	1	-0.0743346	0.0456024	0.103089	0.54382	UNC45A	0.0289958	0.0450752	0.520046	0.906742	UNC45A	No	None
cg08035323	smoking	Wald ratio	1	-0.0305848	0.0591964	0.605389	0.946014	NA	0.0430819	0.0588676	0.464264	0.889303	NA	No	None
cg08038054	smoking	IVW	4	0.000205031	0.0461749	0.996457	0.999655	GNG11	-0.000234872	0.0454979	0.995881	0.998853	GNG11	No	None
cg08058672	smoking	Wald ratio	1	-0.0129389	0.0873373	0.882226	0.982516	MANF	-0.109576	0.0865287	0.205386	0.691395	MANF	No	None
cg08097581	smoking	IVW	4	0.143862	0.0329612	1.27e-05	0.00123063	AKAP8L	0.0935748	0.0543712	0.0852444	0.515777	AKAP8L	No	None
cg08097614	smoking	Wald ratio	1	-0.302263	0.131147	0.0211799	0.272925	IRF2BP1	-0.124902	0.129274	0.333952	0.828862	IRF2BP1	No	None
cg08101174	smoking	Wald ratio	1	-0.0461091	0.0990774	0.641656	0.950621	NA	-0.111081	0.10003	0.266794	0.750818	NA	No	None
cg08120831	smoking	Wald ratio	1	0.0242477	0.186267	0.896426	0.985276	LRRC43	-0.0969909	0.18296	0.596028	0.926176	LRRC43	No	None
cg08149865	smoking	Wald ratio	1	-0.101685	0.0888115	0.252227	0.728487	EPB49	-0.0852665	0.0871323	0.327784	0.82435	EPB49	No	None
cg08160085	smoking	IVW	2	-0.0596896	0.0737538	0.418338	0.860289	NA	0.0123284	0.0721006	0.864232	0.988168	NA	No	None
cg08164233	smoking	Wald ratio	1	0.212288	0.115205	0.0653733	0.462043	RFXAP	-0.00647219	0.114558	0.954946	0.995889	RFXAP	No	None
cg08170227	smoking	IVW	2	0.0041705	0.0702787	0.952679	0.994183	ACTN1	-0.0461276	0.0694648	0.506663	0.903493	ACTN1	No	None
cg08173263	smoking	IVW	2	-0.11189	0.0811848	0.168139	0.65083	LPHN1	-0.133604	0.0777774	0.0858388	0.515777	LPHN1	No	None
cg08176694	smoking	IVW	4	0.0739442	0.0311193	0.0174944	0.24412	PITPNM2	0.0309264	0.033637	0.357879	0.846264	PITPNM2	No	None
cg08233235	smoking	Wald ratio	1	-0.130171	0.0962607	0.176288	0.657012	RPL28	0.0497712	0.0968076	0.607165	0.927002	RPL28	No	None
cg08239426	smoking	Wald ratio	1	0.0662114	0.0615018	0.281669	0.751287	NA	0.0487582	0.0603937	0.419471	0.8732	NA	No	None
cg08243524	smoking	Wald ratio	1	0.0519676	0.109908	0.636337	0.948632	DENND1C	-0.153513	0.110506	0.164775	0.637723	DENND1C	No	None
cg08256536	smoking	Wald ratio	1	-0.0498734	0.124904	0.689677	0.960887	FAM83A;LOC100131726	0.11387	0.122697	0.353378	0.841379	FAM83A;LOC100131726	No	None
cg08260891	smoking	Wald ratio	1	0.208225	0.0683043	0.00229999	0.0733921	CTSA;NEURL2	-0.0194564	0.0674764	0.773084	0.97719	CTSA;NEURL2	No	None
cg08266095	smoking	IVW	4	-0.046144	0.0259333	0.0751856	0.482757	NA	-0.0209823	0.0263867	0.426507	0.874245	NA	No	None
cg08305378	smoking	IVW	2	0.0566833	0.0904686	0.530953	0.923897	EXT1	-0.0780715	0.0891317	0.381078	0.853258	EXT1	No	None
cg08305533	smoking	IVW	4	-0.0643069	0.0548524	0.241052	0.722041	SFI1	0.0652328	0.0542455	0.229151	0.716741	SFI1	No	None
cg08310363	smoking	IVW	2	-0.0486979	0.0467171	0.297227	0.770235	MIR181C;MIR181D	0.0383512	0.047904	0.423372	0.874016	MIR181C;MIR181D	No	None
cg08361238	smoking	Wald ratio	1	0.251926	0.107218	0.0187911	0.251366	PTGFRN	0.112842	0.104219	0.278927	0.771524	PTGFRN	No	None
cg08365738	smoking	Wald ratio	1	0.0260606	0.0766024	0.733701	0.964526	CCDC80	-0.0966085	0.0747597	0.196269	0.690716	CCDC80	No	None
cg08384239	smoking	IVW	5	0.0267302	0.0285158	0.348562	0.807882	TANC1	-0.00541961	0.0280379	0.846727	0.988168	TANC1	No	None
cg08397758	smoking	IVW	4	0.0897606	0.0605105	0.137971	0.592513	PYROXD2	0.00405959	0.0651486	0.950314	0.995889	PYROXD2	No	None
cg08409562	smoking	IVW	3	0.148182	0.346565	0.668961	0.955646	C6orf27	-0.0402167	0.257723	0.875996	0.988168	C6orf27	No	None
cg08458637	smoking	IVW	4	-0.0241017	0.0297533	0.417909	0.860289	TSNAX-DISC1	-0.0194768	0.0410106	0.634843	0.936791	TSNAX-DISC1	No	None
cg08472795	smoking	IVW	3	-0.020389	0.0292265	0.485415	0.898392	HS6ST1	-0.0377425	0.0328228	0.250191	0.738071	HS6ST1	No	None
cg08479476	smoking	Wald ratio	1	0.0162592	0.0328069	0.620176	0.946014	PCBP1	0.0449292	0.0327107	0.169588	0.648581	PCBP1	No	None
cg08525314	smoking	IVW	2	-0.0675189	0.039664	0.0887047	0.516245	KLF16	-0.0195881	0.0386817	0.612583	0.931606	KLF16	No	None
cg08540958	smoking	Wald ratio	1	0.768564	0.0885868	4.11e-18	3.98e-15	CCL2	0.19859	0.0861531	0.0211618	0.262379	CCL2	Yes	36860851, 33879239, 31246581
cg08548559	smoking	IVW	5	0.00724271	0.024242	0.765118	0.967124	PIK3IP1	0.053486	0.0296294	0.0710486	0.468582	PIK3IP1	No	None
cg08551027	smoking	IVW	4	0.071787	0.0252011	0.00439164	0.103793	PYROXD1	8.11e-05	0.0250597	0.997419	0.998853	PYROXD1	No	None
cg08587504	smoking	Wald ratio	1	-0.100173	0.101149	0.322001	0.788923	LOC647979	0.00227666	0.101799	0.982157	0.998853	LOC647979	No	None
cg08639339	smoking	IVW	6	0.0582257	0.0245462	0.0176881	0.244854	SLC45A3	0.0431489	0.024059	0.0728987	0.474331	SLC45A3	No	None
cg08640824	smoking	IVW	3	0.0086942	0.0420637	0.836251	0.979085	SKI	-0.0429265	0.0415549	0.301601	0.796736	SKI	No	None
cg08651538	smoking	Wald ratio	1	-0.0224794	0.0598788	0.707352	0.964526	C5orf13	0.0566959	0.0598788	0.343718	0.835849	C5orf13	No	None
cg08689929	smoking	Wald ratio	1	-0.00298183	0.0769312	0.969082	0.995246	EGLN2	0.101382	0.0765336	0.185279	0.679122	EGLN2	No	None
cg08709672	smoking	Wald ratio	1	0	0.0951621	1	1	AVPR1B	0.0754734	0.0958913	0.43124	0.876454	AVPR1B	No	None
cg08712631	smoking	IVW	4	-0.0466361	0.036919	0.206517	0.691709	MAD1L1	-0.0089588	0.0364697	0.805953	0.982203	MAD1L1	No	None
cg08722675	smoking	IVW	3	-0.026946	0.0415218	0.516364	0.912859	ACOX3	-0.00631585	0.0410477	0.877715	0.988168	ACOX3	No	None
cg08732950	smoking	IVW	6	-0.00190614	0.0431314	0.96475	0.995246	CBFA2T3	-0.040072	0.0331678	0.226986	0.714491	CBFA2T3	No	None
cg08754067	smoking	IVW	2	0.0407118	0.216031	0.850521	0.979085	SNORD72;RPL37	-0.00998924	0.0669423	0.881379	0.988168	SNORD72;RPL37	No	None
cg08772028	smoking	IVW	2	-0.00703799	0.115829	0.951549	0.994183	AMICA1	-0.100455	0.0791661	0.204472	0.690716	AMICA1	No	None
cg08787968	smoking	IVW	2	0.0167828	0.0392645	0.669067	0.955646	WT1	-0.0227084	0.0385249	0.555561	0.915237	WT1	No	None
cg08810238	smoking	Wald ratio	1	-0.0607422	0.259239	0.814745	0.979085	FLOT2;DHRS13	-0.0498954	0.258154	0.846742	0.988168	FLOT2;DHRS13	No	None
cg08817867	smoking	Wald ratio	1	0.342049	0.200793	0.0884767	0.516245	NA	0.226476	0.198458	0.253796	0.741477	NA	No	None
cg08832695	smoking	IVW	5	-0.06942	0.0597685	0.245446	0.724341	LOC404266;HOXB6	-0.00475105	0.095896	0.960486	0.996709	LOC404266;HOXB6	No	None
cg08834436	smoking	Wald ratio	1	0	0.0979162	1	1	NA	-0.0262702	0.0971202	0.786782	0.977946	NA	No	None
cg08857201	smoking	IVW	2	0.214859	0.0738264	0.00361047	0.0947996	RFX7	0.125929	0.101693	0.215593	0.699054	RFX7	No	None
cg08858540	smoking	IVW	3	0.0241952	0.027417	0.377512	0.831384	AHRR	-0.0580251	0.0808754	0.473089	0.891467	AHRR	No	None
cg08866634	smoking	Wald ratio	1	-0.0223571	0.0916641	0.807306	0.979085	RNF44	0.0788088	0.0899873	0.381152	0.853258	RNF44	No	None
cg08867399	smoking	IVW	7	0.0103586	0.0358382	0.772553	0.967124	HS6ST1	0.0196203	0.0485373	0.686042	0.944581	HS6ST1	No	None
cg08881175	smoking	IVW	4	0.051164	0.0393742	0.193797	0.679164	NA	-0.0111086	0.0406404	0.784593	0.977946	NA	No	None
cg08884752	smoking	Wald ratio	1	-0.0990282	0.129885	0.445803	0.876199	SKI	0.0222455	0.12845	0.862507	0.988168	SKI	No	None
cg08899667	smoking	IVW	2	0.050448	0.199044	0.799919	0.976153	VARS	0.344863	0.190058	0.0695986	0.46777	VARS	No	None
cg08900404	smoking	IVW	3	0.027282	0.0713684	0.702261	0.964526	PRR15	0.0432824	0.0753592	0.565732	0.919493	PRR15	No	None
cg08928675	smoking	IVW	7	0.0292008	0.0229385	0.203017	0.691261	FBXL18	-0.0180668	0.0226701	0.425482	0.874245	FBXL18	No	None
cg08972170	smoking	Wald ratio	1	0.00858767	0.10248	0.933216	0.990456	C7orf41	-0.0412208	0.099617	0.679026	0.944581	C7orf41	No	None
cg09006487	smoking	IVW	2	-0.00394088	0.0351969	0.91085	0.98742	RYBP	-0.0499696	0.056557	0.376952	0.853258	RYBP	No	None
cg09010156	smoking	Wald ratio	1	-0.0633045	0.145518	0.663542	0.955646	MVP	-0.0846801	0.143052	0.553881	0.91479	MVP	No	None
cg09022230	smoking	Wald ratio	1	-0.0122893	0.0677665	0.856095	0.980988	TNRC18	-0.0228229	0.066362	0.73091	0.963766	TNRC18	No	None
cg09056317	smoking	Wald ratio	1	0.0614373	0.0479467	0.200064	0.686959	TBCB;POLR2I	0.0581558	0.0473997	0.219852	0.703452	TBCB;POLR2I	No	None
cg09069072	smoking	IVW	5	-0.00734124	0.0256726	0.774912	0.967124	TMEM51	0.0179827	0.0469268	0.701566	0.952109	TMEM51	No	None
cg09084200	smoking	IVW	3	0.116993	0.0760303	0.123861	0.569167	VPS26B;NCAPD3	-0.0564935	0.074807	0.450135	0.885498	VPS26B;NCAPD3	No	None
cg09084391	smoking	IVW	4	0.022383	0.0263603	0.395816	0.839599	AHRR	-0.0571918	0.062712	0.361782	0.848737	AHRR	No	None
cg09099830	smoking	IVW	2	0.025513	0.0248464	0.304501	0.770235	ITGAL	0.115447	0.0298028	0.000107198	0.00596835	ITGAL	Yes	28067908, 24487271, 19639558
cg09109383	smoking	IVW	4	0.0203133	0.0277568	0.464271	0.889089	ABCC1	0.0415377	0.0273303	0.128552	0.587747	ABCC1	No	None
cg09121543	smoking	Wald ratio	1	0.125207	0.121232	0.301704	0.770235	LIMD2	-0.204704	0.118583	0.0843012	0.514978	LIMD2	No	None
cg09160123	smoking	IVW	3	0.0513565	0.0965973	0.594964	0.944788	HIVEP3	0.274502	0.125263	0.0284229	0.301601	HIVEP3	No	None
cg09166091	smoking	IVW	6	0.0175978	0.0704283	0.802689	0.976394	NA	-0.0145647	0.0662479	0.825987	0.986453	NA	No	None
cg09182189	smoking	Wald ratio	1	0.157916	0.0902376	0.0801183	0.499124	NADK	0.217573	0.0887337	0.0142074	0.212428	NADK	No	None
cg09197783	smoking	IVW	2	0.13757	0.0775256	0.0759792	0.484367	SLC43A3	0.00381208	0.0766178	0.960318	0.996709	SLC43A3	No	None
cg09202659	smoking	Wald ratio	1	-0.203632	0.144928	0.160002	0.63542	JARID2	-0.225647	0.144928	0.11948	0.574246	JARID2	No	None
cg09206294	smoking	IVW	4	0.043371	0.0314616	0.168038	0.65083	MAPKBP1	0.0858712	0.0420492	0.0411355	0.374469	MAPKBP1	No	None
cg09219877	smoking	IVW	2	-0.073237	0.0765599	0.33877	0.801723	DNASE1L2	0.0655503	0.0657436	0.318736	0.818141	DNASE1L2	No	None
cg09247392	smoking	IVW	2	-0.0939991	0.076569	0.219583	0.703338	ASB2	0.0841755	0.0756331	0.265732	0.750526	ASB2	No	None
cg09256832	smoking	IVW	2	-0.220718	0.120201	0.0663221	0.462346	SPSB1	-0.088312	0.118554	0.456327	0.889303	SPSB1	No	None
cg09265392	smoking	Wald ratio	1	0.140641	0.0814506	0.0842201	0.508469	NA	0.0440137	0.0804388	0.584262	0.926176	NA	No	None
cg09307264	smoking	IVW	3	0.0949501	0.0806841	0.23927	0.72116	INCA1;KIF1C	-0.151375	0.074528	0.0422436	0.377467	INCA1;KIF1C	No	None
cg09338136	smoking	IVW	2	-0.0545198	0.0381271	0.152732	0.621113	AHRR	-0.111458	0.04397	0.0112492	0.189671	AHRR	No	None
cg09350536	smoking	Wald ratio	1	0.0472624	0.0677327	0.485316	0.898392	OXA1L	-0.00571965	0.0671307	0.932101	0.995233	OXA1L	No	None
cg09445967	smoking	Wald ratio	1	0.511088	0.239105	0.0325573	0.346682	ZP1	0.355669	0.236117	0.131983	0.59314	ZP1	No	None
cg09447622	smoking	IVW	4	0.0372307	0.0429829	0.386393	0.838916	TCP11	-0.0571261	0.0470532	0.224719	0.712546	TCP11	No	None
cg09453076	smoking	IVW	2	-0.0665688	0.0927728	0.473036	0.892902	ARL4C	0.00908651	0.0460046	0.843426	0.988168	ARL4C	No	None
cg09462576	smoking	Wald ratio	1	-0.0883573	0.0538062	0.100561	0.537265	MRPL55	-0.0219544	0.0532663	0.680221	0.944581	MRPL55	No	None
cg09465703	smoking	Wald ratio	1	-0.00275928	0.149001	0.985225	0.996548	JMJD8	-0.0864575	0.147162	0.556868	0.91661	JMJD8	No	None
cg09479241	smoking	IVW	5	0.0328553	0.0291494	0.259685	0.732391	TLCD1	0.0270037	0.0415133	0.51538	0.905021	TLCD1	No	None
cg09540102	smoking	IVW	6	0.0236779	0.0225483	0.293673	0.766	NME3;MRPS34;EME2	0.0201613	0.0221967	0.363721	0.84929	NME3;MRPS34;EME2	No	None
cg09554443	smoking	IVW	3	-0.0442376	0.0987032	0.654018	0.951738	CD247	0.0849007	0.180726	0.638516	0.936791	CD247	No	None
cg09557991	smoking	Wald ratio	1	0.134631	0.0639594	0.0352967	0.351022	TNFRSF1B	0.0900169	0.0631697	0.154157	0.615043	TNFRSF1B	No	None
cg09560590	smoking	IVW	2	-0.026474	0.0517655	0.609056	0.946014	HMHB1	0.029244	0.0570535	0.608251	0.9272	HMHB1	No	None
cg09570958	smoking	IVW	3	-0.054118	0.0923463	0.557853	0.932006	HS3ST3B1;MGC12916	-0.0431186	0.100907	0.669153	0.941572	HS3ST3B1;MGC12916	No	None
cg09578155	smoking	Wald ratio	1	0.146446	0.149933	0.328696	0.791287	LRP5	-0.134242	0.14819	0.364998	0.84929	LRP5	No	None
cg09611599	smoking	IVW	8	-0.0544988	0.0257576	0.0343589	0.351022	NA	-0.0399788	0.0313595	0.202361	0.690716	NA	No	None
cg09635954	smoking	IVW	6	0.0239408	0.0346384	0.489463	0.898521	PRR15	0.10656	0.0345444	0.00203734	0.0564344	PRR15	No	None
cg09636313	smoking	Wald ratio	1	-0.262736	0.136122	0.0535886	0.431681	NA	0.00850763	0.132619	0.94885	0.995889	NA	No	None
cg09639152	smoking	IVW	6	0.0167441	0.0273072	0.539762	0.925715	NA	0.0437077	0.0266204	0.100613	0.5398	NA	No	None
cg09651136	smoking	Wald ratio	1	-0.0587767	0.120055	0.624429	0.946014	PKM2	0.128809	0.119429	0.280796	0.774484	PKM2	No	None
cg09658497	smoking	IVW	3	-0.0229094	0.035334	0.516749	0.912859	GNA12	-0.171263	0.0331492	2.39e-07	4.21e-05	GNA12	Yes	21297633
cg09662411	smoking	IVW	2	-0.127709	0.0781982	0.102439	0.54382	GFI1	-0.0117737	0.108404	0.913512	0.991802	GFI1	No	None
cg09676669	smoking	Wald ratio	1	-0.00250291	0.0830967	0.975971	0.995246	AQP1	-0.0490571	0.0815949	0.547689	0.91479	AQP1	No	None
cg09700701	smoking	Wald ratio	1	-0.164946	0.0817068	0.0435132	0.398454	GAL3ST3	-0.0663868	0.0811961	0.41358	0.868831	GAL3ST3	No	None
cg09701700	smoking	IVW	6	-0.00132593	0.0363629	0.970912	0.995246	MIR146B	-0.0139574	0.0386392	0.717932	0.961336	MIR146B	No	None
cg09717146	smoking	Wald ratio	1	-0.0096617	0.0497293	0.845952	0.979085	NA	-0.0414885	0.0494452	0.401424	0.860068	NA	No	None
cg09726654	smoking	IVW	3	0.0557291	0.0395586	0.158902	0.634028	GALNT5	-0.0247932	0.0526884	0.637953	0.936791	GALNT5	No	None
cg09735822	smoking	IVW	3	0.000105238	0.0342727	0.99755	0.999655	NA	0.0282455	0.0345406	0.413502	0.868831	NA	No	None
cg09749364	smoking	IVW	2	0.106962	0.0878653	0.223474	0.704949	BMF	0.117609	0.0694322	0.0902902	0.523565	BMF	No	None
cg09762021	smoking	Wald ratio	1	-0.283975	0.113783	0.0125687	0.198033	NA	-0.0424276	0.113301	0.708056	0.95572	NA	No	None
cg09762515	smoking	Wald ratio	1	0.0218609	0.144525	0.87977	0.982516	CUX1	0.323056	0.138452	0.0196307	0.251215	CUX1	No	None
cg09825327	smoking	IVW	2	0.0213105	0.0749475	0.77615	0.967124	TRAF5	-0.116527	0.0763231	0.12682	0.583629	TRAF5	No	None
cg09848445	smoking	Wald ratio	1	0.120668	0.175858	0.492606	0.898521	RET	0.038352	0.173052	0.824608	0.986435	RET	No	None
cg09861057	smoking	Wald ratio	1	-0.270605	0.151117	0.0733418	0.473788	TDRD10	-0.149009	0.149712	0.319588	0.818141	TDRD10	No	None
cg09869729	smoking	Wald ratio	1	-0.0198223	0.0630349	0.753168	0.964526	HK3	0.0396446	0.062242	0.524162	0.906742	HK3	No	None
cg09872491	smoking	Wald ratio	1	0.108075	0.0440494	0.0141478	0.209301	NA	0.035598	0.0432811	0.410801	0.868266	NA	No	None
cg09912793	smoking	IVW	2	-0.00868168	0.0375667	0.817237	0.979085	PHC1	-0.0120289	0.0364212	0.741196	0.969102	PHC1	No	None
cg09935388	smoking	IVW	3	-0.0612483	0.123068	0.61871	0.946014	GFI1	0.0289215	0.126647	0.819365	0.983745	GFI1	No	None
cg09938479	smoking	IVW	2	-0.0500548	0.0507855	0.324324	0.790923	NA	-0.0485225	0.0505157	0.336782	0.829941	NA	No	None
cg09940677	smoking	Wald ratio	1	0.0339477	0.170656	0.842322	0.979085	CDC42BPB	-0.098632	0.171574	0.565382	0.919493	CDC42BPB	No	None
cg09975715	smoking	Wald ratio	1	-0.030212	0.0741568	0.683709	0.956271	MYH10	0.0054931	0.0732413	0.940215	0.995889	MYH10	No	None
cg10001715	smoking	IVW	4	-0.0119529	0.0333434	0.719986	0.964526	WWOX	0.0187441	0.0329333	0.569251	0.923589	WWOX	No	None
cg10010533	smoking	IVW	2	-0.0659444	0.143873	0.646701	0.950737	FAM181B	0.000540938	0.098158	0.995603	0.998853	FAM181B	No	None
cg10012512	smoking	Wald ratio	1	0.0106804	0.0289638	0.712314	0.964526	NA	0.00271536	0.0286018	0.924365	0.995233	NA	No	None
cg10012530	smoking	IVW	2	0.108858	0.24621	0.658392	0.954446	HS6ST1	0.331183	0.111993	0.0031046	0.0762003	HS6ST1	No	None
cg10062919	smoking	Wald ratio	1	-0.310562	0.203768	0.127485	0.57591	RARA	0.279874	0.204995	0.172168	0.654577	RARA	No	None
cg10130088	smoking	IVW	2	-0.0355392	0.0366571	0.332293	0.793084	NA	-0.019814	0.0362957	0.585131	0.926176	NA	No	None
cg10180092	smoking	IVW	9	-0.0141965	0.0193202	0.462459	0.888935	TNIK	-0.0313553	0.0190783	0.100279	0.5398	TNIK	No	None
cg10181414	smoking	IVW	3	-0.0118464	0.0355167	0.738723	0.964526	GNG7	-0.0295515	0.0257087	0.25036	0.738071	GNG7	No	None
cg10202727	smoking	IVW	2	0.0861807	0.0722026	0.232636	0.720205	PVT1	-0.240702	0.0717127	0.000789435	0.0278312	PVT1	Yes	37445676
cg10211873	smoking	IVW	2	0.09136	0.0739161	0.21646	0.699165	KIAA0513	0.0452254	0.065674	0.491054	0.894048	KIAA0513	No	None
cg10241823	smoking	IVW	2	-0.056799	0.0433943	0.190567	0.673939	NXN	0.0436487	0.0359187	0.224287	0.712546	NXN	No	None
cg10255761	smoking	IVW	2	-0.0387843	0.0344857	0.260738	0.733397	KLHDC8B	-0.154175	0.0423836	0.000275173	0.0124084	KLHDC8B	No	None
cg10304534	smoking	IVW	6	-0.0343398	0.0332549	0.30178	0.770235	ABCC4	-0.00978576	0.0331905	0.768119	0.97719	ABCC4	No	None
cg10310310	smoking	Wald ratio	1	0.0929769	0.129045	0.471219	0.892902	PTPRN2;MIR153-2	0.0537022	0.127442	0.673475	0.942865	PTPRN2;MIR153-2	No	None
cg10317175	smoking	IVW	2	-0.0462056	0.118874	0.697502	0.962792	NA	0.0471148	0.116392	0.685628	0.944581	NA	No	None
cg10345404	smoking	IVW	3	-0.0625403	0.0549807	0.255332	0.73092	PTK2B	-0.0449491	0.0546246	0.41058	0.868266	PTK2B	No	None
cg10359157	smoking	IVW	5	-0.0614293	0.0338739	0.0697595	0.467578	DLEU7	-0.000700794	0.0570858	0.990205	0.998853	DLEU7	No	None
cg10361922	smoking	Wald ratio	1	0.22595	0.107198	0.0350496	0.351022	VPS25	0.310681	0.103346	0.00264525	0.0693128	VPS25	No	None
cg10381071	smoking	IVW	2	-0.0258238	0.02767	0.350677	0.807882	TLE3	-0.00992183	0.0275285	0.718533	0.961336	TLE3	No	None
cg10395806	smoking	Wald ratio	1	-0.0278345	0.136318	0.838206	0.979085	CTTN	0.220535	0.131322	0.0930843	0.526086	CTTN	No	None
cg10399789	smoking	IVW	2	-0.0458845	0.121926	0.706671	0.964526	GFI1	0.0311069	0.104261	0.765431	0.97719	GFI1	No	None
cg10403394	smoking	IVW	8	0.0400116	0.0360529	0.267084	0.742302	TPM1	-0.0219911	0.0255518	0.389432	0.853258	TPM1	No	None
cg10420527	smoking	IVW	2	-0.100232	0.0493934	0.0424328	0.398454	LRP5	0.0264517	0.0482832	0.583798	0.926176	LRP5	No	None
cg10428536	smoking	Wald ratio	1	0.0756346	0.108685	0.486487	0.898392	WDR91	-0.226268	0.108685	0.0373542	0.360347	WDR91	No	None
cg10428938	smoking	IVW	2	0.0461849	0.0901194	0.608311	0.946014	ARPC1B	-0.036225	0.108128	0.737609	0.965715	ARPC1B	No	None
cg10453071	smoking	IVW	5	0.0124163	0.0282157	0.659901	0.954446	DOK4	0.0141461	0.0254862	0.578861	0.926176	DOK4	No	None
cg10479082	smoking	Wald ratio	1	0.229092	0.185807	0.217593	0.701655	TRIL	0.304048	0.183696	0.0978895	0.535614	TRIL	No	None
cg10493186	smoking	IVW	2	-0.029313	0.0860994	0.733514	0.964526	PRDM16	-0.00478783	0.0859907	0.955598	0.995889	PRDM16	No	None
cg10520740	smoking	Wald ratio	1	-0.00110957	0.042857	0.979345	0.995316	CACNA2D4	-0.0399444	0.0424409	0.346614	0.836968	CACNA2D4	No	None
cg10530793	smoking	IVW	2	-0.0479716	0.126295	0.704066	0.964526	GALNTL1	-0.0922807	0.145043	0.524627	0.906742	GALNTL1	No	None
cg10549018	smoking	Wald ratio	1	-0.0339465	0.154645	0.826251	0.979085	TLL2	-0.330978	0.151816	0.0292483	0.306553	TLL2	No	None
cg10580293	smoking	IVW	2	0.0256669	0.0835388	0.758657	0.965382	PRR15	0.00748163	0.0826365	0.927861	0.995233	PRR15	No	None
cg10581837	smoking	IVW	2	0.037532	0.10346	0.716778	0.964526	LMO7	0.0121027	0.0763779	0.874096	0.988168	LMO7	No	None
cg10585661	smoking	IVW	5	0.00894877	0.0542756	0.869041	0.982516	FAM131A	0.0655719	0.0381473	0.0856303	0.515777	FAM131A	No	None
cg10590964	smoking	IVW	4	0.00954008	0.0412358	0.81704	0.979085	NA	0.00102454	0.0284437	0.971267	0.998564	NA	No	None
cg10629249	smoking	IVW	2	0.00828406	0.0896622	0.926387	0.988129	OCLN	-0.00518069	0.0797555	0.948208	0.995889	OCLN	No	None
cg10666909	smoking	Wald ratio	1	0.000757942	0.156136	0.996127	0.999655	TAP1	0.247468	0.151967	0.103434	0.544227	TAP1	No	None
cg10672416	smoking	Wald ratio	1	0.0646202	0.0429246	0.132212	0.586163	C12orf65	0.00979801	0.0422247	0.816504	0.982203	C12orf65	No	None
cg10676309	smoking	IVW	3	-0.0720152	0.0409483	0.0786311	0.494507	NA	-0.0465893	0.0628506	0.458529	0.889303	NA	No	None
cg10678215	smoking	IVW	2	0.0329795	0.0736111	0.654136	0.951738	HMHB1	0.0891509	0.188374	0.636024	0.936791	HMHB1	No	None
cg10691866	smoking	IVW	2	-0.0721794	0.058306	0.215738	0.699163	TPST1	-0.143635	0.0582534	0.0136746	0.210437	TPST1	No	None
cg10696445	smoking	IVW	3	-0.0181153	0.0320663	0.572119	0.94043	TOLLIP	-0.0262095	0.0432595	0.544603	0.91479	TOLLIP	No	None
cg10700718	smoking	IVW	5	-0.0350599	0.0348149	0.313917	0.778872	MYOM2	-0.0144265	0.049203	0.769366	0.97719	MYOM2	No	None
cg10717312	smoking	IVW	3	0.0826586	0.0446484	0.0641232	0.462043	SNED1	-0.0187484	0.0440328	0.670266	0.942421	SNED1	No	None
cg10750182	smoking	Wald ratio	1	-0.136804	0.209556	0.513866	0.909472	C10orf105;CDH23	0.139968	0.207184	0.499312	0.895621	C10orf105;CDH23	No	None
cg10750959	smoking	IVW	3	-0.0181941	0.0540219	0.736275	0.964526	MAPK13	-0.0123841	0.0897701	0.890277	0.988687	MAPK13	No	None
cg10768063	smoking	Wald ratio	1	-0.178459	0.117418	0.128547	0.576677	APBA2	-0.0127168	0.115299	0.912176	0.991802	APBA2	No	None
cg10788371	smoking	IVW	2	-0.109457	0.0730968	0.134282	0.586163	LRRC32	-0.0751339	0.0731898	0.304626	0.800703	LRRC32	No	None
cg10828401	smoking	Wald ratio	1	-0.0634836	0.09976	0.524539	0.922253	PTBP1	0.222632	0.0991749	0.0247785	0.282621	PTBP1	No	None
cg10835286	smoking	IVW	5	0.0432671	0.0225478	0.0549958	0.438017	NA	0.0680221	0.0255924	0.00786298	0.143865	NA	No	None
cg10841124	smoking	IVW	3	0.0919234	0.0660626	0.164087	0.642424	AHRR	-0.0810257	0.0996338	0.416083	0.870318	AHRR	No	None
cg10843276	smoking	IVW	5	0.0392472	0.105543	0.709997	0.964526	PCGF3	0.045197	0.0505127	0.370912	0.851855	PCGF3	No	None
cg10843343	smoking	IVW	5	0.069661	0.0486263	0.151979	0.620073	KRT8	0.0665324	0.0347366	0.0554492	0.429326	KRT8	No	None
cg10850792	smoking	IVW	3	0.0532216	0.0452681	0.239716	0.721381	NA	0.0352448	0.0671657	0.599761	0.926176	NA	No	None
cg10855746	smoking	IVW	2	-0.0448893	0.107466	0.676161	0.956271	PRKCH	-0.0382394	0.0640215	0.550314	0.91479	PRKCH	No	None
cg10858945	smoking	IVW	3	-0.13635	0.0511349	0.00766494	0.145634	NA	-0.0626915	0.0659142	0.34155	0.834087	NA	No	None
cg10874644	smoking	IVW	2	0.0314565	0.0764978	0.68092	0.956271	NA	0.0323158	0.0755899	0.669004	0.941572	NA	No	None
cg10908953	smoking	IVW	3	0.105175	0.0847051	0.214361	0.699163	SORL1	0.0963277	0.0699472	0.168466	0.648581	SORL1	No	None
cg10919522	smoking	Wald ratio	1	-0.0239075	0.0585104	0.682832	0.956271	C14orf43	0.118908	0.0575667	0.0388687	0.364308	C14orf43	No	None
cg10944802	smoking	Wald ratio	1	0.0895056	0.113725	0.43126	0.868116	NA	0.0600214	0.110829	0.588116	0.926176	NA	No	None
cg10951873	smoking	Wald ratio	1	0.0866902	0.0845886	0.305436	0.770235	RUNX3	0.251139	0.0830124	0.00248373	0.0668883	RUNX3	No	None
cg10955164	smoking	Wald ratio	1	-0.0848348	0.0833805	0.308943	0.773556	NA	-0.0867739	0.0824109	0.292368	0.782607	NA	No	None
cg10959726	smoking	IVW	2	-0.00707258	0.0354621	0.841918	0.979085	C17orf49;RNASEK	0.0203067	0.0339529	0.549783	0.91479	C17orf49;RNASEK	No	None
cg10970328	smoking	IVW	2	-0.110965	0.0956342	0.245925	0.724341	GPR162	-0.00613665	0.110534	0.955725	0.995889	GPR162	No	None
cg10985914	smoking	IVW	2	-0.0791253	0.140007	0.571971	0.94043	ATF3	-0.00450808	0.0717404	0.949895	0.995889	ATF3	No	None
cg11014740	smoking	IVW	2	-0.00494513	0.0540818	0.927145	0.988306	NA	0.0628847	0.0387484	0.104611	0.54453	NA	No	None
cg11019430	smoking	IVW	2	0.141393	0.074669	0.0582781	0.450037	NA	0.0273569	0.0742483	0.712536	0.958784	NA	No	None
cg11028075	smoking	Wald ratio	1	-0.0573765	0.0799657	0.473057	0.892902	SORBS1	-0.0451784	0.0799657	0.572093	0.925178	SORBS1	No	None
cg11046638	smoking	IVW	3	0.0543	0.0280376	0.0527841	0.430851	PDE6G	0.0336068	0.0280813	0.231397	0.716741	PDE6G	No	None
cg11066209	smoking	IVW	5	-0.0599406	0.0385559	0.120032	0.569167	FTSJ2;NUDT1	-0.0097104	0.0438278	0.824658	0.986435	FTSJ2;NUDT1	No	None
cg11073255	smoking	IVW	3	-0.0851169	0.177861	0.632253	0.946913	VARS	-0.303436	0.122376	0.013155	0.209078	VARS	No	None
cg11095027	smoking	Wald ratio	1	-0.00715015	0.0344576	0.835615	0.979085	TOLLIP	0.0403147	0.0338491	0.233649	0.720398	TOLLIP	No	None
cg11095099	smoking	Wald ratio	1	0.143086	0.151586	0.345208	0.807882	TNK2	0.0658763	0.15017	0.660894	0.941568	TNK2	No	None
cg11105358	smoking	IVW	6	-0.028609	0.0245727	0.244319	0.724341	NA	-0.0885202	0.0374587	0.0181207	0.241548	NA	No	None
cg11134246	smoking	Wald ratio	1	0.00631738	0.115571	0.956407	0.994711	CCDC24	0.294873	0.115757	0.0108544	0.186254	CCDC24	No	None
cg11145461	smoking	IVW	2	-0.027006	0.239358	0.910168	0.98742	CSRP1	-0.0440759	0.0742101	0.552556	0.91479	CSRP1	No	None
cg11146034	smoking	IVW	7	-0.0275778	0.0392332	0.482106	0.897347	ELK3	0.0179828	0.0367374	0.624491	0.936495	ELK3	No	None
cg11152384	smoking	Wald ratio	1	-0.294996	0.156953	0.0601738	0.450299	NA	-0.064294	0.154116	0.676548	0.944581	NA	No	None
cg11165912	smoking	Wald ratio	1	-0.173713	0.204334	0.395245	0.839599	COL25A1	-0.342127	0.201978	0.0902886	0.523565	COL25A1	No	None
cg11198596	smoking	Wald ratio	1	0.00337454	0.107985	0.97507	0.995246	LRIG1	-0.112035	0.106635	0.293427	0.782607	LRIG1	No	None
cg11207515	smoking	IVW	2	0.00492284	0.0411852	0.904856	0.98742	CNTNAP2	0.0298666	0.0404343	0.460123	0.889303	CNTNAP2	No	None
cg11212234	smoking	IVW	4	0.00754783	0.0219461	0.730903	0.964526	NA	-0.0284505	0.0217066	0.189965	0.683221	NA	No	None
cg11229399	smoking	IVW	5	-0.0788846	0.0411348	0.0551477	0.438017	NA	-0.0594182	0.0576979	0.303097	0.798511	NA	No	None
cg11231349	smoking	IVW	4	0.0498364	0.0599619	0.405897	0.849763	NOS1AP	0.000807702	0.0590218	0.989081	0.998853	NOS1AP	No	None
cg11261850	smoking	IVW	3	-0.0187603	0.148133	0.899221	0.985276	NA	-0.0123922	0.0498299	0.8036	0.982203	NA	No	None
cg11277230	smoking	IVW	6	-0.0436749	0.0401579	0.276782	0.744742	C4orf36	0.03882	0.0438114	0.37558	0.853258	C4orf36	No	None
cg11305121	smoking	Wald ratio	1	0.0214639	0.036051	0.551592	0.932006	RALB	-0.0304246	0.036051	0.398708	0.857122	RALB	No	None
cg11314684	smoking	Wald ratio	1	-0.178795	0.131218	0.173017	0.657012	AKT3	-0.0959199	0.129684	0.459515	0.889303	AKT3	No	None
cg11323506	smoking	IVW	2	-0.0142595	0.0510488	0.779991	0.967748	RNU5E;RNU5D;CKMT2	0.013468	0.0406379	0.740331	0.968625	RNU5E;RNU5D;CKMT2	No	None
cg11327659	smoking	Wald ratio	1	-0.00777017	0.02481	0.754139	0.964526	RARRES2	-0.0321712	0.0244011	0.187358	0.683221	RARRES2	No	None
cg11339839	smoking	Wald ratio	1	-0.093675	0.0908965	0.302744	0.770235	NA	0.055173	0.0861334	0.521813	0.906742	NA	No	None
cg11344533	smoking	IVW	3	0.0386744	0.0328435	0.238981	0.72116	SIK2	-0.0312925	0.024415	0.199952	0.690716	SIK2	No	None
cg11375458	smoking	Wald ratio	1	0.233355	0.0882314	0.00817371	0.14944	NA	0.163445	0.086785	0.0596552	0.441494	NA	No	None
cg11386011	smoking	IVW	2	-0.106982	0.0690963	0.12155	0.569167	PPT2;PRRT1	-0.311082	0.174143	0.0740419	0.479227	PPT2;PRRT1	No	None
cg11390978	smoking	Wald ratio	1	0.00544871	0.130769	0.966764	0.995246	SIN3B	0.0314814	0.129558	0.808013	0.982203	SIN3B	No	None
cg11405655	smoking	IVW	2	0.0228806	0.0450624	0.611625	0.946014	NA	0.0464334	0.0438664	0.289818	0.780497	NA	No	None
cg11415739	smoking	IVW	2	0.0689246	0.0722924	0.34038	0.802502	TRAF5	0.156915	0.207428	0.449361	0.885483	TRAF5	No	None
cg11429111	smoking	IVW	3	-0.0101735	0.0420688	0.808912	0.979085	NA	-0.0482617	0.0417769	0.247998	0.738071	NA	No	None
cg11435441	smoking	IVW	4	0.0607998	0.0447031	0.173804	0.657012	NA	0.0598424	0.037971	0.115025	0.561797	NA	No	None
cg11445634	smoking	IVW	3	0.115625	0.0744825	0.120573	0.569167	NA	0.0617467	0.0437392	0.158038	0.624278	NA	No	None
cg11452501	smoking	IVW	3	-0.103005	0.0774006	0.183252	0.66506	LY6G5C	-0.221878	0.0741627	0.00277363	0.0707074	LY6G5C	No	None
cg11453837	smoking	IVW	2	-0.284574	0.278346	0.306603	0.770235	PSMB8	-0.133196	0.210793	0.527464	0.906742	PSMB8	No	None
cg11461808	smoking	IVW	2	0.0346161	0.0486354	0.476621	0.892902	GPER;C7orf50	0.0337009	0.0480972	0.483501	0.894048	GPER;C7orf50	No	None
cg11496569	smoking	Wald ratio	1	-0.156556	0.114898	0.173017	0.657012	AKT3	-0.0839894	0.113554	0.459515	0.889303	AKT3	No	None
cg11527913	smoking	IVW	4	0.0154101	0.0370667	0.6776	0.956271	GALNT2	0.0161607	0.0471353	0.731705	0.963766	GALNT2	No	None
cg11530213	smoking	IVW	4	0.00232387	0.0255822	0.92762	0.988306	PLAT	0.0303623	0.0190076	0.110182	0.554299	PLAT	No	None
cg11550064	smoking	Wald ratio	1	0.0463445	0.110068	0.673717	0.956271	HDAC4	-0.00965511	0.108137	0.928855	0.995233	HDAC4	No	None
cg11554391	smoking	Wald ratio	1	-0.0682801	0.192966	0.723454	0.964526	AHRR	-0.191481	0.184059	0.29819	0.790958	AHRR	No	None
cg11557553	smoking	Wald ratio	1	-0.0911957	0.207145	0.659755	0.954446	AHRR;LOC100310782	-0.749108	0.204539	0.000249843	0.0115344	AHRR;LOC100310782	Yes	see Discussion of this study
cg11566172	smoking	Wald ratio	1	0.0282719	0.086752	0.744505	0.964526	DUSP23	0.0441506	0.0832665	0.595951	0.926176	DUSP23	No	None
cg11601297	smoking	IVW	3	0.146457	0.0454633	0.00127557	0.0504502	ITPKC;ADCK4	0.043505	0.0376985	0.24849	0.738071	ITPKC;ADCK4	No	None
cg11619216	smoking	Wald ratio	1	-0.0506622	0.105031	0.629555	0.946913	LOC100130933;RECQL5	0.272464	0.103796	0.0086649	0.151362	LOC100130933;RECQL5	No	None
cg11624345	smoking	IVW	2	-0.101961	0.0560342	0.0688157	0.467578	KCNN4	-0.0104898	0.0555333	0.850178	0.988168	KCNN4	No	None
cg11625488	smoking	IVW	5	-0.0195446	0.0360206	0.587408	0.944788	NA	0.0830583	0.063484	0.19076	0.683221	NA	No	None
cg11660018	smoking	IVW	5	0.00204866	0.0428321	0.961852	0.995246	PRSS23	-0.0319367	0.0493546	0.517575	0.906575	PRSS23	No	None
cg11666770	smoking	Wald ratio	1	-0.0521343	0.0909691	0.566577	0.938485	NA	-0.00106397	0.0909691	0.990668	0.998853	NA	No	None
cg11674448	smoking	Wald ratio	1	0.00586466	0.0385746	0.87916	0.982516	NA	-0.0707064	0.0378312	0.0616234	0.449202	NA	No	None
cg11682350	smoking	Wald ratio	1	0.0647358	0.134327	0.629857	0.946913	VPS52;RPS18	-0.0946761	0.133518	0.478268	0.894048	VPS52;RPS18	No	None
cg11700584	smoking	IVW	3	-0.161491	0.0471158	0.000609105	0.0327902	RPL36AL;MGAT2	-0.106687	0.0651687	0.101613	0.5398	RPL36AL;MGAT2	No	None
cg11701312	smoking	IVW	2	0.0857341	0.0829415	0.30129	0.770235	RPS5	0.0114997	0.0998608	0.908321	0.990353	RPS5	No	None
cg11705651	smoking	IVW	2	-0.0886735	0.0477602	0.0633624	0.461085	UBE2G2	0.000595502	0.0472475	0.989944	0.998853	UBE2G2	No	None
cg11735008	smoking	IVW	4	0.0282812	0.0423186	0.503947	0.905215	HIVEP3	-0.0283022	0.039234	0.470682	0.889727	HIVEP3	No	None
cg11746684	smoking	IVW	3	0.0776233	0.074773	0.299215	0.770235	XKR6	0.00281314	0.0805462	0.972139	0.998564	XKR6	No	None
cg11769400	smoking	Wald ratio	1	-0.0665515	0.0777244	0.39186	0.838916	PEBP4	0.0126302	0.0772386	0.870107	0.988168	PEBP4	No	None
cg11777498	smoking	IVW	2	0.00827698	0.135973	0.951461	0.994183	RNGTT	-0.0222888	0.104766	0.831523	0.986453	RNGTT	No	None
cg11787160	smoking	Wald ratio	1	-0.0392639	0.125644	0.754661	0.964526	DTX1	-0.054315	0.121718	0.655426	0.939312	DTX1	No	None
cg11801110	smoking	Wald ratio	1	-0.0485955	0.0914739	0.595246	0.944788	PIM3	-0.563136	0.0897588	3.52e-10	1.71e-07	PIM3	No	None
cg11824827	smoking	IVW	2	0.0637293	0.103391	0.537637	0.925715	ZNF668	0.0441086	0.0622859	0.478843	0.894048	ZNF668	No	None
cg11826961	smoking	Wald ratio	1	-0.655415	0.219923	0.00288062	0.083323	THRA	-0.34549	0.220649	0.117398	0.567667	THRA	No	None
cg11827514	smoking	IVW	2	-0.0433717	0.0378595	0.251962	0.728487	NA	0.0158481	0.0255847	0.535629	0.912791	NA	No	None
cg11827925	smoking	IVW	2	0.139059	0.149728	0.353022	0.807882	AQP1	-0.0265023	0.102062	0.79512	0.981138	AQP1	No	None
cg11835347	smoking	Wald ratio	1	-0.105775	0.0476767	0.0265154	0.306422	RHOC	-0.14772	0.0471557	0.00173267	0.0486907	RHOC	No	None
cg11835355	smoking	Wald ratio	1	0.146373	0.209763	0.485301	0.898392	APOL3	-0.405696	0.207458	0.0505175	0.410993	APOL3	No	None
cg11844970	smoking	Wald ratio	1	-0.111841	0.300844	0.710073	0.964526	ACHE	-0.145654	0.293909	0.620194	0.935842	ACHE	No	None
cg11868595	smoking	IVW	7	-0.0668022	0.146616	0.648657	0.950737	NOTCH4	-0.010338	0.236018	0.965062	0.998564	NOTCH4	No	None
cg11884933	smoking	Wald ratio	1	-0.0526227	0.109579	0.631067	0.946913	GNA12	-0.681	0.109579	5.14e-10	1.99e-07	GNA12	Yes	21297633
cg11902728	smoking	IVW	2	-0.0402446	0.0481882	0.40363	0.84933	MAG	-0.0760914	0.0617	0.217483	0.701827	MAG	No	None
cg11902777	smoking	IVW	2	-0.0137311	0.0465827	0.768171	0.967124	AHRR	-0.00418405	0.100264	0.966714	0.998564	AHRR	No	None
cg11927233	smoking	Wald ratio	1	-0.059243	0.138448	0.668719	0.955646	NPM1	0.105607	0.13716	0.441328	0.879236	NPM1	No	None
cg11935041	smoking	Wald ratio	1	-0.0774035	0.104954	0.460818	0.888935	NA	0.0472293	0.102986	0.646522	0.938182	NA	No	None
cg11944324	smoking	Wald ratio	1	0.142077	0.123744	0.250907	0.728487	TOLLIP	0.181033	0.121453	0.136075	0.5983	TOLLIP	No	None
cg11961495	smoking	Wald ratio	1	-0.00309557	0.0435761	0.943367	0.993612	ZMIZ1	-0.0364325	0.0430999	0.397941	0.857122	ZMIZ1	No	None
cg11962640	smoking	Wald ratio	1	-0.122336	0.0818639	0.135076	0.586163	CAPZB	-0.0156369	0.0804842	0.845952	0.988168	CAPZB	No	None
cg11984971	smoking	IVW	2	-0.152813	0.0727497	0.0356818	0.351022	NA	-0.0567746	0.071544	0.42745	0.875212	NA	No	None
cg12062133	smoking	IVW	3	0.0463005	0.0401296	0.248592	0.725559	NA	0.0855054	0.0489048	0.0803938	0.504478	NA	No	None
cg12086028	smoking	IVW	4	-0.0812057	0.0492835	0.0994092	0.535153	VPS52;RPS18	-0.0075969	0.0446864	0.865006	0.988168	VPS52;RPS18	No	None
cg12095353	smoking	Wald ratio	1	0.0371158	0.0800919	0.643067	0.950621	NA	-0.0716269	0.0794407	0.367248	0.850341	NA	No	None
cg12096487	smoking	Wald ratio	1	0.103996	0.121505	0.392056	0.838916	ZBTB4	0.15334	0.118852	0.196989	0.690716	ZBTB4	No	None
cg12101586	smoking	Wald ratio	1	0.0154505	0.0911579	0.86541	0.982516	CYP1A1	0.0288409	0.0901279	0.748968	0.969181	CYP1A1	No	None
cg12103569	smoking	IVW	2	0.147102	0.0437999	0.000783667	0.0390088	SFRS8	0.120652	0.0438382	0.00591924	0.120815	SFRS8	No	None
cg12105190	smoking	IVW	4	0.0433391	0.11088	0.695898	0.962792	KIAA1949	0.0445299	0.146375	0.760962	0.97651	KIAA1949	No	None
cg12140977	smoking	IVW	4	-0.0110886	0.0356763	0.755945	0.964526	ST3GAL1	-0.0221192	0.0350986	0.528563	0.907779	ST3GAL1	No	None
cg12147622	smoking	Wald ratio	1	-0.114012	0.0757704	0.132402	0.586163	NA	-0.122046	0.0766857	0.111494	0.554299	NA	No	None
cg12157646	smoking	IVW	3	0.0199995	0.0851778	0.814366	0.979085	GPR39	-0.0600398	0.121945	0.622471	0.936096	GPR39	No	None
cg12166476	smoking	IVW	3	-0.0381461	0.0511082	0.455439	0.884823	LMO7	0.00293065	0.0503208	0.953558	0.995889	LMO7	No	None
cg12177944	smoking	Wald ratio	1	-0.0719132	0.056695	0.204648	0.691709	PLXND1	0.0349122	0.0560982	0.533718	0.911357	PLXND1	No	None
cg12212060	smoking	IVW	2	-0.190392	0.087523	0.0296048	0.327852	ZNF323;ZKSCAN3	-0.0119172	0.0504989	0.813441	0.982203	ZNF323;ZKSCAN3	No	None
cg12212103	smoking	Wald ratio	1	-0.468246	0.204549	0.0220703	0.281396	NA	-0.465781	0.204549	0.0227798	0.267697	NA	No	None
cg12223997	smoking	IVW	5	-0.0160448	0.0508491	0.752353	0.964526	NA	0.0878794	0.0376818	0.019693	0.251215	NA	No	None
cg12275060	smoking	IVW	2	-0.0528089	0.0412424	0.200387	0.686959	BTBD19	-0.129054	0.0404637	0.0014258	0.041263	BTBD19	No	None
cg12279125	smoking	IVW	3	-0.0373794	0.0591825	0.527651	0.922651	NA	-0.0771066	0.0523135	0.1405	0.604437	NA	No	None
cg12289251	smoking	IVW	3	0.00869179	0.0449872	0.846798	0.979085	CACNB2	-0.0226607	0.0580968	0.696499	0.951559	CACNB2	No	None
cg12298445	smoking	Wald ratio	1	0.348636	0.218726	0.11095	0.555608	ARAP1	0.349962	0.216075	0.105311	0.54453	ARAP1	No	None
cg12332902	smoking	Wald ratio	1	0.216517	0.122571	0.0773175	0.489678	ZAP70	0.218719	0.121103	0.0709089	0.468582	ZAP70	No	None
cg12360736	smoking	Wald ratio	1	0.102282	0.0998755	0.30579	0.770235	MBNL1;LOC401093	0.16305	0.0980705	0.0963972	0.53516	MBNL1;LOC401093	No	None
cg12364755	smoking	Wald ratio	1	0.349599	0.0992184	0.00042584	0.0250084	PAFAH1B1	0.137155	0.0974675	0.159372	0.626821	PAFAH1B1	No	None
cg12406027	smoking	IVW	2	-0.0337637	0.0781417	0.665681	0.955646	PAK4	-0.119679	0.0700142	0.0873866	0.519763	PAK4	No	None
cg12423733	smoking	Wald ratio	1	-0.531345	0.115072	3.88e-06	0.00044232	MAS1L	-0.496761	0.115701	1.76e-05	0.0015512	MAS1L	Yes	37151561
cg12455309	smoking	IVW	2	0.0247157	0.0827992	0.76532	0.967124	EXOC2	-0.231803	0.137377	0.0915361	0.523565	EXOC2	No	None
cg12462247	smoking	Wald ratio	1	0.0358378	0.0576818	0.534401	0.924679	NA	0.00648493	0.0569991	0.909418	0.990353	NA	No	None
cg12474798	smoking	IVW	2	-0.107629	0.108281	0.32023	0.786573	ADO	0.112628	0.155004	0.467464	0.889727	ADO	No	None
cg12494529	smoking	IVW	2	0.038897	0.0431584	0.367449	0.818525	C10orf110	0.0287407	0.0423546	0.497409	0.89469	C10orf110	No	None
cg12535090	smoking	IVW	3	-0.092362	0.0819986	0.260003	0.732391	NAV2	0.029863	0.0531872	0.574478	0.926176	NAV2	No	None
cg12547807	smoking	Wald ratio	1	0.0615621	0.126241	0.625795	0.946014	NA	-0.241573	0.124683	0.0526843	0.416319	NA	No	None
cg12583553	smoking	IVW	5	-0.0499491	0.0291317	0.0864189	0.513586	RPS18	0.0670195	0.0980517	0.494283	0.894048	RPS18	No	None
cg12593793	smoking	Wald ratio	1	0.378793	0.123503	0.00216166	0.071005	NA	0.326079	0.121997	0.00752122	0.140227	NA	No	None
cg12616487	smoking	IVW	2	-0.0679172	0.0500077	0.174421	0.657012	ROM1;EML3	-0.0247143	0.0545243	0.650354	0.938557	ROM1;EML3	No	None
cg12619504	smoking	IVW	3	0.00142267	0.0505698	0.977556	0.995316	SQSTM1;MGAT4B	0.0502228	0.0344712	0.145131	0.604437	SQSTM1;MGAT4B	No	None
cg12621745	smoking	Wald ratio	1	0.0308513	0.14456	0.831004	0.979085	PLEC1	-0.167478	0.142797	0.24086	0.725247	PLEC1	No	None
cg12622182	smoking	Wald ratio	1	0.0444919	0.070596	0.528542	0.922651	POU3F1	0.0351338	0.0684617	0.607819	0.9272	POU3F1	No	None
cg12649208	smoking	Wald ratio	1	0.106346	0.138039	0.441058	0.873777	ACSF2	0.376789	0.135926	0.00557095	0.118704	ACSF2	No	None
cg12678834	smoking	Wald ratio	1	0.0886907	0.140327	0.527369	0.922651	CXCR5	0.0262964	0.138893	0.849835	0.988168	CXCR5	No	None
cg12699156	smoking	Wald ratio	1	0.0622746	0.0848174	0.462815	0.888935	SHBG;FXR2	-0.0721371	0.0859445	0.401276	0.860068	SHBG;FXR2	No	None
cg12729894	smoking	IVW	2	-0.148704	0.0803265	0.0641353	0.462043	HCCA2;CTSD	-0.0368435	0.0789634	0.640793	0.936791	HCCA2;CTSD	No	None
cg12741639	smoking	IVW	4	-0.00327719	0.0216383	0.879618	0.982516	CYTH4	0.0121102	0.0337075	0.719391	0.961336	CYTH4	No	None
cg12765567	smoking	IVW	4	0.0248878	0.0626911	0.691373	0.961845	NA	-0.0816687	0.0369551	0.0271088	0.296972	NA	No	None
cg12800803	smoking	Wald ratio	1	0.0221153	0.0620306	0.72145	0.964526	PSMA7	0.0757853	0.0617609	0.219795	0.703452	PSMA7	No	None
cg12803068	smoking	IVW	4	0.0777066	0.0590424	0.188135	0.672389	MYO1G	0.108218	0.0383669	0.00479312	0.105612	MYO1G	No	None
cg12806681	smoking	IVW	2	0.00626174	0.038622	0.871204	0.982516	AHRR	0.0325521	0.0376331	0.387047	0.853258	AHRR	No	None
cg12828729	smoking	IVW	3	-0.00643266	0.0340101	0.849983	0.979085	NA	-0.0191568	0.0337408	0.570195	0.92365	NA	No	None
cg12836643	smoking	Wald ratio	1	0.192097	0.0621593	0.0019989	0.0667909	GTPBP1	0.0179103	0.0607545	0.768148	0.97719	GTPBP1	No	None
cg12856965	smoking	IVW	3	-0.0867868	0.0601736	0.149225	0.612709	CROCC	0.156268	0.0778905	0.0448299	0.381453	CROCC	No	None
cg12864721	smoking	IVW	2	0.0121747	0.0600736	0.839399	0.979085	C10orf41	0.116021	0.0592245	0.0501123	0.410993	C10orf41	No	None
cg12876356	smoking	IVW	2	-0.132266	0.0730524	0.0702091	0.467578	GFI1	-0.0112259	0.119903	0.925407	0.995233	GFI1	No	None
cg12877335	smoking	Wald ratio	1	0.00938722	0.158977	0.952914	0.994183	NA	0.114766	0.156252	0.462646	0.889303	NA	No	None
cg12979844	smoking	IVW	4	0.0439502	0.0499111	0.378551	0.831942	SIAH3	-0.0774385	0.0492738	0.116044	0.563933	SIAH3	No	None
cg13001142	smoking	IVW	3	-0.00312378	0.0824568	0.96978	0.995246	STXBP5	0.000328365	0.0828958	0.996839	0.998853	STXBP5	No	None
cg13001289	smoking	Wald ratio	1	0.17306	0.11202	0.122368	0.569167	INPP5K	0.157633	0.109337	0.149382	0.614229	INPP5K	No	None
cg13003054	smoking	Wald ratio	1	0.00952281	0.169506	0.955199	0.994352	PATZ1	-0.258068	0.166649	0.121485	0.578733	PATZ1	No	None
cg13014333	smoking	Wald ratio	1	-0.0808853	0.100814	0.422365	0.864353	VARS	-0.0574403	0.0996414	0.564297	0.919472	VARS	No	None
cg13038618	smoking	Wald ratio	1	-0.342502	0.156598	0.0287327	0.323744	NA	0.0320523	0.155683	0.836883	0.986453	NA	No	None
cg13039251	smoking	IVW	4	-0.0709576	0.0441517	0.108025	0.550528	PDZD2	9.78e-05	0.0469501	0.998337	0.998853	PDZD2	No	None
cg13054640	smoking	IVW	3	-0.223171	0.0878751	0.0110966	0.180716	KIAA1949	-0.00427744	0.136779	0.975052	0.998853	KIAA1949	No	None
cg13057898	smoking	IVW	2	-0.010613	0.0243487	0.662928	0.955646	LRRC47	0.0319081	0.0243487	0.190039	0.683221	LRRC47	No	None
cg13087259	smoking	IVW	3	0.161411	0.0710064	0.0230147	0.287758	NA	0.154907	0.0695776	0.0259875	0.290427	NA	No	None
cg13127741	smoking	Wald ratio	1	0.09881	0.0613303	0.107156	0.549385	COMMD7	0.15219	0.0605732	0.0119879	0.198926	COMMD7	No	None
cg13131501	smoking	Wald ratio	1	-0.00680208	0.16445	0.967007	0.995246	RBM8A	0.13164	0.16325	0.420028	0.8732	RBM8A	No	None
cg13142374	smoking	IVW	3	0.0475444	0.0350866	0.1754	0.657012	FLNB	0.0523398	0.0341686	0.12557	0.583629	FLNB	No	None
cg13158272	smoking	IVW	4	-0.000995803	0.0281459	0.971777	0.995246	NA	0.0274517	0.027745	0.322454	0.820814	NA	No	None
cg13184736	smoking	Wald ratio	1	0.161017	0.0549976	0.00341467	0.0947389	GNG12	0.0805085	0.054335	0.138418	0.60313	GNG12	No	None
cg13185177	smoking	IVW	2	-0.0089229	0.0402502	0.824558	0.979085	GP5	-0.0512436	0.0398017	0.19793	0.690716	GP5	No	None
cg13221074	smoking	Wald ratio	1	-0.0960246	0.116471	0.409683	0.855927	GPR137;BAD	-0.04856	0.112455	0.665874	0.941572	GPR137;BAD	No	None
cg13257421	smoking	IVW	4	0.0149834	0.0212305	0.480346	0.895105	TAF1B	-0.00654626	0.0202989	0.747079	0.969181	TAF1B	No	None
cg13279811	smoking	IVW	2	-0.0170416	0.118921	0.886052	0.982751	NA	-0.0203607	0.200983	0.919308	0.994731	NA	No	None
cg13289827	smoking	IVW	2	0.0883679	0.0629755	0.160554	0.635918	C10orf93	0.0580626	0.0616356	0.346177	0.836968	C10orf93	No	None
cg13300480	smoking	Wald ratio	1	0.190018	0.13089	0.146575	0.607937	ROR1	-0.0510421	0.128363	0.690897	0.947667	ROR1	No	None
cg13385220	smoking	Wald ratio	1	-0.086793	0.150746	0.564779	0.937874	LGR6	0.269515	0.148919	0.0703243	0.468582	LGR6	No	None
cg13389508	smoking	Wald ratio	1	-0.023007	0.0959662	0.810531	0.979085	PLEC1	0.0491231	0.0932717	0.598425	0.926176	PLEC1	No	None
cg13399816	smoking	Wald ratio	1	-0.222858	0.128427	0.0826887	0.507123	GNG12	-0.162422	0.12616	0.197946	0.690716	GNG12	No	None
cg13409704	smoking	IVW	3	-0.0259122	0.0708384	0.71452	0.964526	NA	-0.0295959	0.0354505	0.403801	0.862771	NA	No	None
cg13418576	smoking	Wald ratio	1	-0.0647649	0.169225	0.70193	0.964526	NA	-0.0762555	0.167135	0.64821	0.938557	NA	No	None
cg13424029	smoking	IVW	3	0.279159	0.155622	0.0728413	0.472128	NA	0.199991	0.177375	0.259529	0.743318	NA	No	None
cg13424229	smoking	Wald ratio	1	-0.204214	0.158194	0.196735	0.685742	CPA3	0.0527313	0.154359	0.732641	0.963766	CPA3	No	None
cg13428066	smoking	IVW	2	0.0488032	0.0974163	0.616388	0.946014	KCNQ1;KCNQ1OT1	-0.0524748	0.105607	0.619269	0.935207	KCNQ1;KCNQ1OT1	No	None
cg13443605	smoking	IVW	3	-0.00582112	0.0379593	0.878121	0.982516	HS3ST3B1;MGC12916	0.0161728	0.0375997	0.6671	0.941572	HS3ST3B1;MGC12916	No	None
cg13446906	smoking	Wald ratio	1	-0.171688	0.100371	0.0871686	0.513586	MIR548F5;NBEA;MAB21L1	0.125464	0.0997111	0.208291	0.693742	MIR548F5;NBEA;MAB21L1	No	None
cg13452162	smoking	IVW	5	-0.0101474	0.0484996	0.834272	0.979085	CLDN10	-0.0246772	0.0323575	0.445677	0.881804	CLDN10	No	None
cg13464337	smoking	Wald ratio	1	0.0941879	0.13981	0.500512	0.905215	DPM2	-0.246508	0.138339	0.0747631	0.481614	DPM2	No	None
cg13472610	smoking	Wald ratio	1	0.0119863	0.129244	0.926109	0.988129	NA	0.0943272	0.128202	0.461869	0.889303	NA	No	None
cg13487127	smoking	IVW	5	-0.0268167	0.0592687	0.650938	0.950737	NA	-0.167415	0.058506	0.00421645	0.0939735	NA	No	None
cg13500388	smoking	Wald ratio	1	-0.164388	0.107379	0.12579	0.572256	CBFB	0.0922682	0.101655	0.364059	0.84929	CBFB	No	None
cg13525276	smoking	IVW	3	-0.059736	0.0555518	0.282231	0.751287	TSHR	0.0381524	0.055083	0.488539	0.894048	TSHR	No	None
cg13541527	smoking	IVW	6	0.0448752	0.0727458	0.537316	0.925715	C6orf48;SNORD52	-0.135023	0.136821	0.323711	0.820814	C6orf48;SNORD52	No	None
cg13545717	smoking	Wald ratio	1	0.200481	0.214418	0.349788	0.807882	DENND1A	0.0182255	0.216562	0.93293	0.995571	DENND1A	No	None
cg13547053	smoking	Wald ratio	1	-0.0183957	0.0629478	0.770105	0.967124	OSBPL6	-0.0485762	0.062373	0.436096	0.876454	OSBPL6	No	None
cg13561409	smoking	Wald ratio	1	-0.0401172	0.0369888	0.278109	0.745638	PIP5K1C	-0.0272355	0.0373568	0.465962	0.889303	PIP5K1C	No	None
cg13582060	smoking	IVW	3	0.132643	0.108393	0.221056	0.70398	NEK6	0.088949	0.0876761	0.310336	0.808494	NEK6	No	None
cg13633560	smoking	IVW	2	-0.137019	0.0615591	0.0260267	0.305696	LRRC32	-0.0127799	0.0789159	0.871351	0.988168	LRRC32	No	None
cg13642872	smoking	IVW	2	-0.0864513	0.0756355	0.253039	0.728889	ACSBG1	-0.117666	0.0748535	0.115962	0.563933	ACSBG1	No	None
cg13644239	smoking	IVW	2	0.323643	0.125008	0.0096259	0.162217	TRIP13;BRD9	-0.445869	0.573662	0.437021	0.876454	TRIP13;BRD9	No	None
cg13645530	smoking	IVW	2	0.0687736	0.093265	0.46088	0.888935	NA	0.144411	0.063124	0.0221531	0.263527	NA	No	None
cg13652493	smoking	Wald ratio	1	0.00145799	0.0456835	0.97454	0.995246	NA	0.0656094	0.0449546	0.144439	0.604437	NA	No	None
cg13668129	smoking	IVW	2	0.0477004	0.063941	0.455663	0.884823	HNRNPUL1	0.0280106	0.0607346	0.644658	0.937017	HNRNPUL1	No	None
cg13691192	smoking	IVW	2	0.0521866	0.0920287	0.570668	0.94043	NA	0.070066	0.0897584	0.435034	0.876454	NA	No	None
cg13707943	smoking	IVW	3	-0.00507938	0.0391164	0.896683	0.985276	FAM102A	0.0788391	0.0602327	0.190566	0.683221	FAM102A	No	None
cg13708645	smoking	IVW	5	-0.0333467	0.0385881	0.387494	0.838916	KDM2B	-0.0117301	0.0498084	0.813817	0.982203	KDM2B	No	None
cg13717434	smoking	IVW	2	-0.147996	0.144685	0.306364	0.770235	NA	-0.23764	0.169326	0.160483	0.629384	NA	No	None
cg13718185	smoking	IVW	3	-0.053444	0.0436317	0.220616	0.70398	RHOBTB2	-0.0700722	0.0431645	0.104509	0.54453	RHOBTB2	No	None
cg13745346	smoking	IVW	2	0.0764596	0.0886703	0.388527	0.838916	CBFA2T3	0.0567945	0.0872364	0.51502	0.905021	CBFA2T3	No	None
cg13758913	smoking	IVW	2	-0.0268769	0.119361	0.821844	0.979085	LOC728606	0.0339578	0.117504	0.772587	0.97719	LOC728606	No	None
cg13782301	smoking	IVW	5	-0.101566	0.160342	0.526452	0.922482	PRRT1	0.426076	0.256649	0.0968839	0.53516	PRRT1	No	None
cg13782866	smoking	IVW	3	-0.018399	0.0280681	0.512138	0.908072	TSNAX-DISC1;DISC1	-0.014733	0.0277116	0.594964	0.926176	TSNAX-DISC1;DISC1	No	None
cg13795986	smoking	Wald ratio	1	-0.436104	0.0856299	3.53e-07	7.28e-05	RIT1	-0.223199	0.0846941	0.00840483	0.148154	RIT1	No	None
cg13809441	smoking	Wald ratio	1	0.0233682	0.0349432	0.503655	0.905215	NA	0.0694495	0.0345064	0.0441506	0.381453	NA	No	None
cg13832201	smoking	IVW	2	0.0918269	0.062959	0.144698	0.605153	MAPK7	0.00953426	0.0621576	0.878092	0.988168	MAPK7	No	None
cg13834112	smoking	Wald ratio	1	-0.180152	0.0570711	0.00159606	0.0572807	NA	-0.0962645	0.0577587	0.0955807	0.534095	NA	No	None
cg13855261	smoking	Wald ratio	1	0.0444128	0.0430392	0.302112	0.770235	HS3ST3B1;MGC12916	0.0602091	0.0430392	0.161832	0.631373	HS3ST3B1;MGC12916	No	None
cg13905757	smoking	IVW	6	-0.10457	0.0843635	0.215155	0.699163	FAM171A1	0.0294241	0.0586672	0.615989	0.933857	FAM171A1	No	None
cg13914531	smoking	IVW	2	-0.0192464	0.0448552	0.667866	0.955646	IRF5	0.203791	0.146262	0.16352	0.635402	IRF5	No	None
cg13916835	smoking	IVW	2	0.203719	0.130393	0.118207	0.568449	SMG6	0.276977	0.119552	0.0205152	0.256639	SMG6	No	None
cg13935577	smoking	IVW	4	-0.0431372	0.0335101	0.197993	0.686959	BTBD11	0.0127428	0.0244138	0.601703	0.926176	BTBD11	No	None
cg13959831	smoking	Wald ratio	1	-0.204142	0.0874896	0.0196307	0.260577	PAX5	-0.294283	0.0866059	0.000678905	0.0253153	PAX5	Yes	32456486
cg13985198	smoking	IVW	3	-0.0901943	0.0467909	0.0539044	0.431681	SNORD46;RPS8;SNORD38A	-0.0583059	0.0368322	0.113419	0.556757	SNORD46;RPS8;SNORD38A	No	None
cg13985437	smoking	IVW	2	-0.12221	0.0809537	0.131138	0.585587	LRRC32	-0.0833741	0.0818191	0.3082	0.806478	LRRC32	No	None
cg14010720	smoking	IVW	2	-0.209176	0.0761182	0.00599523	0.127679	PTK6	0.197475	0.10847	0.0686743	0.467226	PTK6	No	None
cg14012925	smoking	IVW	2	0.0140366	0.0556647	0.800915	0.97621	CUX1	0.0350421	0.0551602	0.525247	0.906742	CUX1	No	None
cg14016875	smoking	IVW	4	-0.00888138	0.0291155	0.760336	0.966884	HS3ST3B1;MGC12916	0.00417122	0.0288232	0.884934	0.988168	HS3ST3B1;MGC12916	No	None
cg14018141	smoking	IVW	2	-0.0235656	0.0480504	0.623826	0.946014	CD300A	0.0253353	0.0466455	0.58703	0.926176	CD300A	No	None
cg14023239	smoking	Wald ratio	1	0.388307	0.184522	0.035344	0.351022	KLHL6	0.22609	0.182494	0.215387	0.699054	KLHL6	No	None
cg14024579	smoking	IVW	2	-0.151069	0.0775302	0.0513523	0.427389	INPP5E	-0.125009	0.0387906	0.00127005	0.0384786	INPP5E	Yes	25766683
cg14030904	smoking	IVW	4	-0.0735959	0.0668615	0.271018	0.742597	ZC3H12D	-0.155068	0.0924086	0.0933334	0.526086	ZC3H12D	No	None
cg14034325	smoking	IVW	2	-0.210764	0.077337	0.00642495	0.135196	HNRNPF	-0.00911508	0.0721195	0.899424	0.988913	HNRNPF	No	None
cg14075203	smoking	IVW	2	-0.0746022	0.0539258	0.166535	0.649387	C9orf98	-0.0659963	0.0530727	0.213681	0.699054	C9orf98	No	None
cg14099685	smoking	Wald ratio	1	0.423699	0.157862	0.00727509	0.139867	CUGBP1	0.282922	0.154445	0.0669725	0.458961	CUGBP1	No	None
cg14119236	smoking	Wald ratio	1	-0.0203632	0.0728548	0.779859	0.967748	FGF23	0.0619945	0.0719498	0.388888	0.853258	FGF23	No	None
cg14120703	smoking	Wald ratio	1	-0.50488	0.158529	0.00144863	0.0535029	NOTCH1	-0.503157	0.153359	0.00103477	0.034007	NOTCH1	Yes	33189893
cg14120896	smoking	IVW	2	-0.0019609	0.0365746	0.957243	0.994711	NA	0.0117889	0.0514044	0.818608	0.983445	NA	No	None
cg14142171	smoking	IVW	4	0.119748	0.148189	0.419048	0.860289	HLA-L	-0.0290581	0.182834	0.873722	0.988168	HLA-L	No	None
cg14165660	smoking	IVW	2	0.0123332	0.146634	0.93297	0.990456	NA	0.0763286	0.0675249	0.258317	0.743318	NA	No	None
cg14174221	smoking	IVW	6	-0.0191056	0.0423896	0.652195	0.951159	UBASH3A	0.0184131	0.0337	0.584802	0.926176	UBASH3A	No	None
cg14179389	smoking	Wald ratio	1	-0.172563	0.0520988	0.000925597	0.0414865	GFI1	-0.166198	0.0518631	0.00135276	0.0397424	GFI1	Yes	28387757
cg14183922	smoking	Wald ratio	1	0.0079094	0.137623	0.95417	0.994183	2023-09-09	0.0316376	0.136042	0.816105	0.982203	2023-09-09	No	None
cg14194983	smoking	IVW	4	-0.00525957	0.0405779	0.89687	0.985276	NPPA	-0.0327886	0.0214493	0.126349	0.583629	NPPA	No	None
cg14222656	smoking	Wald ratio	1	0.0549439	0.0598642	0.358719	0.812147	NA	0.0153078	0.0590442	0.795435	0.981138	NA	No	None
cg14239618	smoking	Wald ratio	1	-0.207844	0.230467	0.367142	0.818525	NA	-0.360546	0.226225	0.110992	0.554299	NA	No	None
cg14239983	smoking	Wald ratio	1	0.0444352	0.0464374	0.338626	0.801723	SORL1	0.0548335	0.0457915	0.231127	0.716741	SORL1	No	None
cg14242895	smoking	IVW	2	-0.0335913	0.0369519	0.363321	0.816841	MLL	-0.014854	0.0363147	0.682514	0.944581	MLL	No	None
cg14244402	smoking	Wald ratio	1	0.0513916	0.157469	0.744152	0.964526	NA	-0.303079	0.154834	0.050295	0.410993	NA	No	None
cg14252502	smoking	IVW	2	-0.107721	0.114381	0.34631	0.807882	ADAMTS10	-0.164977	0.0948716	0.0820441	0.509876	ADAMTS10	No	None
cg14258501	smoking	Wald ratio	1	-0.0248123	0.086326	0.773787	0.967124	LY6G6E	0.0454892	0.0852922	0.593803	0.926176	LY6G6E	No	None
cg14266999	smoking	IVW	3	0.0184264	0.052481	0.725509	0.964526	VPS52;RPS18	0.00614366	0.051549	0.905132	0.988913	VPS52;RPS18	No	None
cg14269109	smoking	IVW	3	0.00789788	0.0437925	0.85688	0.980988	NA	0.00171837	0.0228069	0.939941	0.995889	NA	No	None
cg14292572	smoking	IVW	2	-0.0651482	0.0312872	0.0373186	0.360581	CAND1	-0.0314079	0.03107	0.312076	0.808494	CAND1	No	None
cg14295110	smoking	IVW	2	-0.0137398	0.131273	0.916641	0.988129	SLCO3A1	0.11632	0.128561	0.365578	0.84929	SLCO3A1	No	None
cg14316231	smoking	IVW	3	0.0609375	0.0476128	0.200595	0.686959	MYST3	-0.047333	0.050817	0.351625	0.841379	MYST3	No	None
cg14330293	smoking	IVW	2	0.10074	0.0549696	0.0668538	0.464383	MYO1C	0.05444	0.0818417	0.505931	0.903315	MYO1C	No	None
cg14334460	smoking	IVW	3	0.0581333	0.0408459	0.154668	0.627085	NELF	-0.000606755	0.026926	0.982022	0.998853	NELF	No	None
cg14357089	smoking	IVW	6	0.0207552	0.0315189	0.510216	0.90713	CACNB2	-0.0230235	0.031352	0.462733	0.889303	CACNB2	No	None
cg14362925	smoking	IVW	3	0.0780616	0.0657905	0.235418	0.72116	RXRB	0.154892	0.245075	0.527376	0.906742	RXRB	No	None
cg14371731	smoking	IVW	2	0.278407	0.458807	0.54398	0.926492	ZMIZ1	0.0399714	0.217247	0.854021	0.988168	ZMIZ1	No	None
cg14391586	smoking	IVW	4	0.0165442	0.0949175	0.861629	0.98162	SOX18	0.00189409	0.0841327	0.982039	0.998853	SOX18	No	None
cg14391923	smoking	IVW	5	0.00954259	0.0239844	0.690728	0.961661	NA	-0.000524163	0.0305497	0.986311	0.998853	NA	No	None
cg14404418	smoking	Wald ratio	1	-0.0637144	0.0742039	0.39054	0.838916	NA	0.0458433	0.0734269	0.532405	0.910347	NA	No	None
cg14428590	smoking	IVW	4	-0.0117163	0.0282827	0.678686	0.956271	FSIP1	-0.0241562	0.033355	0.468934	0.889727	FSIP1	No	None
cg14459011	smoking	IVW	2	0.0678241	0.0350724	0.0531339	0.430851	NHEDC2	-0.037401	0.0342874	0.275358	0.764683	NHEDC2	No	None
cg14539422	smoking	Wald ratio	1	0.176337	0.101822	0.0833059	0.508469	RGS3	0.0712753	0.101359	0.481933	0.894048	RGS3	No	None
cg14544289	smoking	IVW	6	-0.13006	0.0546205	0.0172584	0.24412	SPTLC2	-0.0307324	0.0418924	0.463191	0.889303	SPTLC2	No	None
cg14550518	smoking	IVW	3	0.0996567	0.0582339	0.0870227	0.513586	ZNF385D	0.0317828	0.0573302	0.579318	0.926176	ZNF385D	No	None
cg14567085	smoking	IVW	2	0.0321368	0.121473	0.79135	0.973376	NA	-0.0983597	0.15037	0.513035	0.905021	NA	No	None
cg14576319	smoking	IVW	7	-0.013748	0.0380361	0.717766	0.964526	TNIK	-0.0420682	0.0441974	0.341186	0.834087	TNIK	No	None
cg14580211	smoking	IVW	3	0.360068	0.266809	0.177165	0.658838	C5orf62	0.275515	0.057322	1.54e-06	0.000192688	C5orf62	No	None
cg14588638	smoking	Wald ratio	1	-0.173917	0.0866824	0.0448168	0.398454	EWSR1;RHBDD3	-0.0599047	0.0841979	0.47679	0.893232	EWSR1;RHBDD3	No	None
cg14602222	smoking	IVW	4	0.0450311	0.0326821	0.168249	0.65083	RAD52	-0.0531217	0.0364381	0.144879	0.604437	RAD52	No	None
cg14614490	smoking	Wald ratio	1	0.0793749	0.101423	0.433857	0.870208	PHF19	-0.0207887	0.100164	0.835583	0.986453	PHF19	No	None
cg14624207	smoking	Wald ratio	1	-0.212826	0.24323	0.381574	0.834476	LRP5	0.105031	0.239084	0.66044	0.941568	LRP5	No	None
cg14624381	smoking	IVW	3	0.176264	0.0545271	0.00122668	0.0500175	NA	0.0973773	0.0522765	0.0624996	0.450508	NA	No	None
cg14635659	smoking	Wald ratio	1	0.0660217	0.186537	0.723389	0.964526	NA	0.0324869	0.182346	0.858597	0.988168	NA	No	None
cg14643075	smoking	IVW	3	0.0588886	0.0603762	0.329381	0.791287	NA	0.165538	0.0797833	0.0380006	0.36352	NA	No	None
cg14647125	smoking	IVW	2	-0.0120978	0.0837745	0.885177	0.982516	AHRR	-0.297883	0.0880398	0.000715687	0.0261833	AHRR	Yes	see Discussion of this study
cg14656043	smoking	Wald ratio	1	-0.7156	0.141337	4.13e-07	7.28e-05	CREM	-0.495317	0.141337	0.000457458	0.0186398	CREM	Yes	30228239
cg14656441	smoking	IVW	3	0.00928953	0.0294215	0.7522	0.964526	NDUFS5	-0.00286094	0.0299087	0.923794	0.995233	NDUFS5	No	None
cg14675361	smoking	IVW	2	0.0235738	0.108408	0.827854	0.979085	LMO7	0.0240307	0.084664	0.776536	0.977249	LMO7	No	None
cg14687145	smoking	IVW	2	0.0564071	0.0597136	0.344849	0.807882	FAM179A	-0.102207	0.0595153	0.0859184	0.515777	FAM179A	No	None
cg14701962	smoking	IVW	3	0.148645	0.112237	0.185375	0.668766	C1orf226;C1orf111	-0.0542026	0.0639809	0.396901	0.857122	C1orf226;C1orf111	No	None
cg14712058	smoking	Wald ratio	1	0.00238622	0.0572694	0.966764	0.995246	SIN3B	0.0137871	0.0567391	0.808013	0.982203	SIN3B	No	None
cg14741228	smoking	Wald ratio	1	-0.360124	0.178146	0.0432275	0.398454	FAM60A;FLJ13224	-0.0507622	0.175273	0.772109	0.97719	FAM60A;FLJ13224	No	None
cg14753356	smoking	IVW	2	-0.165713	0.0481083	0.000571922	0.0316681	NA	0.0440889	0.141463	0.755297	0.972075	NA	No	None
cg14757228	smoking	IVW	3	-0.129699	0.448542	0.772461	0.967124	PRRT1	0.322903	0.33868	0.34038	0.834087	PRRT1	No	None
cg14765414	smoking	IVW	3	-0.0262108	0.056455	0.642449	0.950621	MCF2L	-0.00545246	0.0544825	0.920283	0.994731	MCF2L	No	None
cg14817490	smoking	IVW	2	-0.0243399	0.0423248	0.565241	0.937874	AHRR	0.0366588	0.0886565	0.679246	0.944581	AHRR	No	None
cg14837598	smoking	IVW	3	0.00290311	0.0749316	0.969095	0.995246	EPB49	-0.0392744	0.0740507	0.595854	0.926176	EPB49	No	None
cg14841514	smoking	IVW	2	-0.0183172	0.0443468	0.679575	0.956271	ZMIZ1	-0.0400373	0.0568664	0.481397	0.894048	ZMIZ1	No	None
cg14852355	smoking	IVW	2	0.00120151	0.152652	0.99372	0.999655	LOXL1	-0.0320023	0.153004	0.834324	0.986453	LOXL1	No	None
cg14880079	smoking	Wald ratio	1	-0.0272244	0.0380733	0.474576	0.892902	GP5	-0.0487174	0.0376639	0.195846	0.690716	GP5	No	None
cg14906103	smoking	IVW	3	-0.0172625	0.0482335	0.720423	0.964526	TMEM33	-0.0570687	0.0458838	0.213585	0.699054	TMEM33	No	None
cg14947900	smoking	IVW	7	-0.00384118	0.0416018	0.926434	0.988129	DHX33	-0.00125196	0.0370667	0.973056	0.998812	DHX33	No	None
cg14975410	smoking	IVW	4	-0.00710249	0.0280705	0.80025	0.976153	NA	-0.0411882	0.0280207	0.141583	0.604437	NA	No	None
cg14989226	smoking	IVW	2	-0.270341	0.0784819	0.000571848	0.0316681	SRRM3	-0.0686331	0.213782	0.748178	0.969181	SRRM3	No	None
cg15012027	smoking	IVW	7	0.0888627	0.031026	0.00418152	0.10258	NA	0.0468173	0.0306761	0.126965	0.583629	NA	No	None
cg15013801	smoking	Wald ratio	1	0.274529	0.128062	0.0320559	0.346682	ASCC1;C10orf104	0.184042	0.126529	0.145795	0.605346	ASCC1;C10orf104	No	None
cg15029032	smoking	IVW	6	0.0290519	0.028364	0.305716	0.770235	NA	-0.0563074	0.0280038	0.0443565	0.381453	NA	No	None
cg15059065	smoking	IVW	4	-0.0467692	0.0365947	0.201238	0.68783	NR2F6	-0.0101393	0.0357919	0.776958	0.977249	NR2F6	No	None
cg15059804	smoking	IVW	2	0.0457161	0.0217397	0.0354764	0.351022	ZNF362	0.0655001	0.0220908	0.00302645	0.0752345	ZNF362	No	None
cg15084803	smoking	IVW	2	-0.00699141	0.0325231	0.829793	0.979085	CHCHD4	0.0300741	0.0553147	0.586654	0.926176	CHCHD4	No	None
cg15089077	smoking	IVW	5	-0.0120017	0.050259	0.811263	0.979085	TTC22	-0.0135307	0.0559282	0.808834	0.982203	TTC22	No	None
cg15108334	smoking	IVW	2	-0.0360325	0.0967519	0.709579	0.964526	RPS12;SNORD100;SNORA33	-0.119371	0.0438587	0.00649428	0.125924	RPS12;SNORD100;SNORA33	No	None
cg15108490	smoking	Wald ratio	1	0.134966	0.0892338	0.130407	0.583668	LDLRAD3	0.0708293	0.0881184	0.421514	0.8732	LDLRAD3	No	None
cg15122985	smoking	IVW	2	-0.00222601	0.0594991	0.970156	0.995246	TCEA2	0.0813447	0.034766	0.0192952	0.251097	TCEA2	No	None
cg15130459	smoking	IVW	3	-0.0462636	0.298648	0.876892	0.982516	SNORD72;RPL37	-0.000116435	0.0534087	0.998261	0.998853	SNORD72;RPL37	No	None
cg15182635	smoking	IVW	2	0.0357983	0.0511846	0.484305	0.898392	C10orf41	0.120667	0.0503374	0.0165226	0.230484	C10orf41	No	None
cg15228441	smoking	IVW	2	-0.0445983	0.0498694	0.37116	0.825293	RPTOR	0.0126867	0.0638165	0.84242	0.988168	RPTOR	No	None
cg15233611	smoking	Wald ratio	1	-0.00461085	0.0520002	0.929344	0.989055	SETD1B	0.0325321	0.0514878	0.527491	0.906742	SETD1B	No	None
cg15234271	smoking	Wald ratio	1	-0.211124	0.140921	0.134089	0.586163	HPN	0.0108401	0.136792	0.936838	0.995889	HPN	No	None
cg15251319	smoking	IVW	2	0.0793046	0.0964442	0.410915	0.855927	C3orf21	-0.121446	0.218749	0.57877	0.926176	C3orf21	No	None
cg15261712	smoking	IVW	2	-0.0261713	0.0935661	0.779701	0.967748	CDK6	-0.0569358	0.04249	0.180252	0.665729	CDK6	No	None
cg15270892	smoking	IVW	2	-0.0332372	0.105372	0.752438	0.964526	EOMES	-0.0182756	0.065829	0.781302	0.977946	EOMES	No	None
cg15295469	smoking	IVW	3	-0.00823919	0.0542514	0.879289	0.982516	NA	0.0712346	0.0297637	0.0166958	0.230809	NA	No	None
cg15337006	smoking	Wald ratio	1	0.177965	0.125665	0.156721	0.629297	ITGAM	0.0530264	0.123486	0.667624	0.941572	ITGAM	No	None
cg15339249	smoking	IVW	4	-0.0593853	0.0744442	0.425036	0.867073	DTHD1	-0.0619807	0.0761831	0.415888	0.870318	DTHD1	No	None
cg15342087	smoking	Wald ratio	1	-0.267131	0.0853052	0.00173931	0.0601926	NA	-0.0135945	0.0866647	0.875353	0.988168	NA	No	None
cg15393221	smoking	IVW	2	-0.121042	0.0818524	0.139198	0.594372	PRX	-0.0523755	0.081964	0.522818	0.906742	PRX	No	None
cg15410835	smoking	Wald ratio	1	-0.0323457	0.028969	0.264181	0.738791	NA	0.0030213	0.0284358	0.915384	0.993245	NA	No	None
cg15417641	smoking	IVW	2	0.0255295	0.175667	0.884451	0.982516	CACNA1D	-0.0220392	0.129341	0.864698	0.988168	CACNA1D	No	None
cg15417798	smoking	Wald ratio	1	0.109935	0.0796288	0.167403	0.65083	LPHN1	0.125683	0.0757662	0.0971514	0.53516	LPHN1	No	None
cg15421321	smoking	Wald ratio	1	0.297432	0.141442	0.0354783	0.351022	JAG2	0.0977969	0.137401	0.47661	0.893232	JAG2	No	None
cg15474579	smoking	IVW	4	0.0412251	0.0410284	0.314995	0.778872	CDKN1A	-0.0343793	0.0301337	0.253915	0.741477	CDKN1A	No	None
cg15518113	smoking	IVW	2	-0.0342746	0.176545	0.846065	0.979085	CD247	-0.062212	0.118551	0.599743	0.926176	CD247	No	None
cg15531369	smoking	Wald ratio	1	0.212402	0.168784	0.208237	0.691709	RPL13AP5;SNORD33;SNORD35A;SNORD34;RPL13A;SNORD32A	-0.324924	0.170048	0.0560328	0.431141	RPL13AP5;SNORD33;SNORD35A;SNORD34;RPL13A;SNORD32A	No	None
cg15544235	smoking	Wald ratio	1	0.432175	0.169351	0.0107122	0.175935	HTT	0.10227	0.169351	0.545913	0.91479	HTT	No	None
cg15550234	smoking	IVW	3	-0.0480657	0.0351633	0.171647	0.657012	NA	-0.0498557	0.0345501	0.149021	0.614229	NA	No	None
cg15570293	smoking	IVW	4	0.0132344	0.0200952	0.510161	0.90713	LSM7;SPPL2B	-0.0210644	0.0178506	0.237985	0.725247	LSM7;SPPL2B	No	None
cg15577373	smoking	IVW	5	-0.0315062	0.0442968	0.476929	0.892902	NA	0.0139147	0.0321047	0.664713	0.941572	NA	No	None
cg15578140	smoking	IVW	3	-0.0667337	0.0622659	0.283831	0.7519	MIR548F3;CNTNAP2	-0.00408982	0.0430608	0.924332	0.995233	MIR548F3;CNTNAP2	No	None
cg15600935	smoking	Wald ratio	1	0.0123506	0.121448	0.918999	0.988129	CUX1	0.288181	0.116816	0.0136265	0.210437	CUX1	No	None
cg15601164	smoking	IVW	3	0.0183069	0.0834011	0.826257	0.979085	NA	-0.00616654	0.0485324	0.898893	0.988913	NA	No	None
cg15614653	smoking	Wald ratio	1	0.0970107	0.0516625	0.0604116	0.450299	NA	-0.0261183	0.0502274	0.603064	0.926176	NA	No	None
cg15626881	smoking	IVW	3	-0.0450147	0.0394132	0.253403	0.728889	NA	-0.0806978	0.0417117	0.0530329	0.416319	NA	No	None
cg15636519	smoking	Wald ratio	1	-0.0705709	0.205629	0.731452	0.964526	STAT4	-0.599852	0.204412	0.0033406	0.0799682	STAT4	No	None
cg15677293	smoking	IVW	2	-0.0560455	0.0548437	0.306822	0.770235	EDARADD	-0.0306899	0.0550945	0.5775	0.926176	EDARADD	No	None
cg15693483	smoking	IVW	4	0.00992012	0.0192243	0.605841	0.946014	C7orf50	0.024158	0.0192118	0.208588	0.693742	C7orf50	No	None
cg15693572	smoking	IVW	5	0.0152043	0.0313762	0.627974	0.946442	NA	-0.0049299	0.0308211	0.872919	0.988168	NA	No	None
cg15726557	smoking	IVW	2	0.127262	0.0502011	0.0112433	0.18158	POLRMT	0.12162	0.052411	0.0203139	0.255771	POLRMT	No	None
cg15775914	smoking	Wald ratio	1	-0.213075	0.133172	0.109599	0.550528	CHML;OPN3	-0.0495695	0.130952	0.705036	0.953807	CHML;OPN3	No	None
cg15777760	smoking	IVW	2	0.0498602	0.0540042	0.355869	0.809163	C16orf53;MVP	-0.0042753	0.0808021	0.957803	0.995889	C16orf53;MVP	No	None
cg15787744	smoking	IVW	3	-0.100784	0.0248666	5.06e-05	0.0042636	NFKBIE	-0.0621836	0.0458682	0.175193	0.65706	NFKBIE	Yes	14760934
cg15806304	smoking	Wald ratio	1	0.00628396	0.0793351	0.936867	0.990795	SLC18A2	0.0803169	0.0799242	0.314938	0.812055	SLC18A2	No	None
cg15817482	smoking	Wald ratio	1	0.0539929	0.127423	0.671764	0.955929	ASB2	0.140922	0.119864	0.239725	0.725247	ASB2	No	None
cg15871086	smoking	IVW	2	0.040245	0.0879235	0.647149	0.950737	NA	0.115727	0.0594219	0.0514688	0.412698	NA	No	None
cg15892280	smoking	IVW	3	0.0516339	0.0437667	0.238098	0.72116	ETS2	0.0130224	0.0401649	0.745769	0.969181	ETS2	No	None
cg15903032	smoking	IVW	2	0.245272	0.179162	0.171001	0.657012	NA	0.236795	0.20179	0.240607	0.725247	NA	No	None
cg15937073	smoking	IVW	8	0.129841	0.0311492	3.07e-05	0.00270439	HIVEP3	0.0229737	0.0275311	0.404021	0.862771	HIVEP3	No	None
cg15948030	smoking	IVW	3	0.267198	0.188037	0.155321	0.627109	VARS	-0.0237134	0.317688	0.940498	0.995889	VARS	No	None
cg15950273	smoking	IVW	2	-0.0196747	0.0374373	0.59921	0.945755	TRAF3	0.00790415	0.0548887	0.885498	0.988168	TRAF3	No	None
cg15951188	smoking	IVW	2	-0.00125842	0.0440332	0.977201	0.995316	KCNAB3	9.54e-05	0.0334689	0.997726	0.998853	KCNAB3	No	None
cg15955046	smoking	IVW	6	-0.0150489	0.0226265	0.505986	0.905665	COLEC11	-0.00901394	0.0224815	0.688458	0.94541	COLEC11	No	None
cg15963463	smoking	Wald ratio	1	0.1038	0.101284	0.305436	0.770235	RUNX3	0.300706	0.0993966	0.00248373	0.0668883	RUNX3	No	None
cg15963913	smoking	Wald ratio	1	-0.0761649	0.0646006	0.238393	0.72116	ZFYVE21	0.084539	0.0630055	0.17967	0.66551	ZFYVE21	No	None
cg15971656	smoking	IVW	2	0.0802029	0.17866	0.653494	0.951738	B4GALNT4	0.000876971	0.0642175	0.989104	0.998853	B4GALNT4	No	None
cg15985905	smoking	Wald ratio	1	-0.055666	0.039318	0.156837	0.629297	NA	0.0355931	0.0384903	0.355106	0.842779	NA	No	None
cg15995265	smoking	Wald ratio	1	0.0874141	0.127008	0.49129	0.898521	NA	-0.169686	0.123408	0.169131	0.648581	NA	No	None
cg16029875	smoking	Wald ratio	1	-0.207182	0.100238	0.0387434	0.369876	PLEKHA6	-0.167652	0.100238	0.0944188	0.529127	PLEKHA6	No	None
cg16037981	smoking	IVW	3	-0.0123362	0.0512849	0.809909	0.979085	RAP1GAP2	0.114034	0.0512445	0.0260621	0.290427	RAP1GAP2	No	None
cg16043888	smoking	Wald ratio	1	0.0719358	0.165852	0.664481	0.955646	TNFSF14	-0.0479572	0.158858	0.762738	0.97719	TNFSF14	No	None
cg16047567	smoking	IVW	2	-0.0815731	0.0368001	0.0266466	0.306422	DHRS3	-0.0544245	0.0552263	0.324387	0.820814	DHRS3	No	None
cg16061668	smoking	Wald ratio	1	-0.113089	0.0705445	0.108914	0.550528	CTTN	-0.0439994	0.0694536	0.526402	0.906742	CTTN	No	None
cg16071219	smoking	Wald ratio	1	-0.119392	0.175577	0.496504	0.901805	LPAR6;RB1	-0.0249709	0.172455	0.884872	0.988168	LPAR6;RB1	No	None
cg16119613	smoking	IVW	2	-0.0438106	0.0470113	0.351381	0.807882	NA	-0.0290461	0.0496793	0.558768	0.917402	NA	No	None
cg16145216	smoking	IVW	3	0.131309	0.0397023	0.000941901	0.0414865	HIVEP3	0.0690632	0.0512324	0.177646	0.662987	HIVEP3	No	None
cg16151538	smoking	Wald ratio	1	-0.0841072	0.0730404	0.24952	0.727174	TRPC4AP	0.113766	0.0717124	0.112644	0.556195	TRPC4AP	No	None
cg16163543	smoking	IVW	2	0.0767136	0.082341	0.351514	0.807882	SHANK2	-0.016918	0.0966401	0.861031	0.988168	SHANK2	No	None
cg16178855	smoking	IVW	2	0.227687	0.212958	0.284995	0.753506	PMEPA1	-0.0480011	0.318776	0.880307	0.988168	PMEPA1	No	None
cg16190265	smoking	Wald ratio	1	0.0862789	0.0979958	0.378624	0.831942	PRKAR1B	-0.0308629	0.084022	0.713381	0.959256	PRKAR1B	No	None
cg16201146	smoking	Wald ratio	1	-0.059945	0.177655	0.735798	0.964526	NA	0.263758	0.176565	0.135221	0.597557	NA	No	None
cg16209444	smoking	IVW	2	0.010149	0.0425889	0.811646	0.979085	ACOX2	0.0261062	0.0597463	0.662147	0.941572	ACOX2	No	None
cg16248435	smoking	Wald ratio	1	0.0244191	0.0362696	0.500777	0.905215	JARID2	0.0131971	0.0351922	0.70766	0.95572	JARID2	No	None
cg16254756	smoking	Wald ratio	1	-0.137795	0.102545	0.179029	0.660874	SHC1	-0.111243	0.0995695	0.263891	0.749173	SHC1	No	None
cg16255816	smoking	IVW	2	-0.0243844	0.0608478	0.688608	0.960088	HAP1	-0.0469682	0.0615767	0.445607	0.881804	HAP1	No	None
cg16269733	smoking	Wald ratio	1	0.214619	0.214619	0.317311	0.781382	BCAN	0.0446605	0.204074	0.826771	0.986453	BCAN	No	None
cg16274678	smoking	IVW	4	-0.0200188	0.0351315	0.568796	0.94043	TPM3;NUP210L	0.0237271	0.0275587	0.389258	0.853258	TPM3;NUP210L	No	None
cg16276850	smoking	Wald ratio	1	0.0960374	0.172867	0.578515	0.944788	RARA	0.515401	0.170733	0.0025382	0.0674187	RARA	No	None
cg16288101	smoking	IVW	3	0.146749	0.318567	0.645047	0.950737	NA	0.0869354	0.197717	0.660158	0.941568	NA	No	None
cg16290996	smoking	Wald ratio	1	0.0799694	0.121572	0.51067	0.90713	GAS5;SNORD78;SNORD76;SNORD77;SNORD44;SNORD79	0.0730357	0.119261	0.540271	0.91424	GAS5;SNORD78;SNORD76;SNORD77;SNORD44;SNORD79	No	None
cg16295156	smoking	Wald ratio	1	-0.0359788	0.0654508	0.58252	0.944788	NA	-0.178363	0.0635371	0.00499697	0.108867	NA	No	None
cg16320419	smoking	IVW	2	0.131016	0.0544564	0.0161329	0.233325	BHLHE40	0.115414	0.0532699	0.0302668	0.313764	BHLHE40	No	None
cg16331492	smoking	IVW	2	-0.0806297	0.113474	0.477358	0.892902	ST6GAL2	0.0134853	0.111462	0.903702	0.988913	ST6GAL2	No	None
cg16336872	smoking	IVW	2	0.0389966	0.0347492	0.261764	0.735215	AHRR	0.0991208	0.141145	0.482517	0.894048	AHRR	No	None
cg16340422	smoking	IVW	3	-0.047807	0.0413545	0.247669	0.725559	PLD6	0.0242332	0.0408379	0.552914	0.91479	PLD6	No	None
cg16342298	smoking	IVW	2	-0.124787	0.128582	0.331806	0.793084	FOXD2	-0.21324	0.138437	0.123477	0.582306	FOXD2	No	None
cg16353615	smoking	Wald ratio	1	-0.256848	0.229701	0.263489	0.738338	NA	-0.271465	0.225525	0.228704	0.716741	NA	No	None
cg16382047	smoking	IVW	3	-0.131651	0.0483646	0.00648771	0.135196	GPR55	-0.0360512	0.0872428	0.67944	0.944581	GPR55	No	None
cg16391678	smoking	Wald ratio	1	0.282065	0.162163	0.0819655	0.504283	ITGAL	0.769535	0.157249	9.89e-07	0.000147513	ITGAL	Yes	28067908, 24487271, 19639558
cg16401465	smoking	IVW	3	0.000936343	0.0371154	0.979873	0.995316	ARID5B	-0.0703069	0.0366328	0.054955	0.427943	ARID5B	No	None
cg16406078	smoking	IVW	3	-0.0169831	0.0354229	0.631627	0.946913	FAM110A	0.0631317	0.0350179	0.0714133	0.469391	FAM110A	No	None
cg16416158	smoking	IVW	7	-0.00433593	0.0240579	0.856973	0.980988	ECE1	-0.0265594	0.0249642	0.287373	0.778431	ECE1	No	None
cg16448702	smoking	IVW	2	1.221	1.66223	0.462609	0.888935	INPP5D	-0.00691621	0.23823	0.976839	0.998853	INPP5D	No	None
cg16503724	smoking	Wald ratio	1	-0.079214	0.0994781	0.42586	0.867841	PLCL2	-0.0257906	0.0980964	0.792619	0.980224	PLCL2	No	None
cg16516405	smoking	IVW	6	-0.0374878	0.0340839	0.271389	0.742597	NA	-0.035859	0.0320555	0.263288	0.748557	NA	No	None
cg16518861	smoking	IVW	7	0.0726936	0.0252196	0.00394633	0.0993245	NFKBIA	0.0514536	0.0350241	0.141808	0.604437	NFKBIA	No	None
cg16526047	smoking	Wald ratio	1	0.0235351	0.0456293	0.606001	0.946014	ISG15	0.0607127	0.0352876	0.08534	0.515777	ISG15	No	None
cg16545743	smoking	Wald ratio	1	-0.470025	0.161547	0.0036198	0.0947996	IL3	0.143084	0.156931	0.361893	0.848737	IL3	No	None
cg16554099	smoking	IVW	4	0.0326351	0.0398523	0.412843	0.858465	NA	-0.0101133	0.0323794	0.754783	0.972075	NA	No	None
cg16555466	smoking	IVW	3	0.0343424	0.0457189	0.452554	0.88481	C14orf184	-0.0573067	0.0640893	0.371231	0.851855	C14orf184	No	None
cg16556677	smoking	Wald ratio	1	-0.075005	0.075005	0.317311	0.781382	KCNQ1OT1;KCNQ1	-0.157555	0.0732297	0.0314356	0.317466	KCNQ1OT1;KCNQ1	No	None
cg16589830	smoking	Wald ratio	1	0.186712	0.120626	0.121657	0.569167	NA	-0.117442	0.119034	0.323828	0.820814	NA	No	None
cg16600996	smoking	Wald ratio	1	0.148404	0.144243	0.303552	0.770235	NA	0.0249651	0.141469	0.859924	0.988168	NA	No	None
cg16608498	smoking	IVW	2	0.1434	0.0618699	0.0204623	0.266148	RNF145	0.0451812	0.153889	0.769067	0.97719	RNF145	No	None
cg16608652	smoking	Wald ratio	1	-0.0388403	0.0655887	0.553731	0.932006	B3GALT2;CDC73	0.0608253	0.0652223	0.351035	0.841379	B3GALT2;CDC73	No	None
cg16611234	smoking	IVW	3	0.0454103	0.0359917	0.207061	0.691709	NA	-0.0298091	0.0285905	0.297123	0.79029	NA	No	None
cg16622061	smoking	IVW	2	0.100547	0.235219	0.669043	0.955646	NA	-0.00158061	0.231668	0.994556	0.998853	NA	No	None
cg16622652	smoking	IVW	2	0.0626448	0.165805	0.705563	0.964526	POP7	0.00143789	0.164464	0.993024	0.998853	POP7	No	None
cg16646054	smoking	IVW	2	0.0237389	0.238859	0.920833	0.988129	C5orf62	0.0938699	0.0783202	0.230707	0.716741	C5orf62	No	None
cg16649298	smoking	IVW	4	0.0257669	0.0418821	0.538406	0.925715	WDR60	-0.0161602	0.0548093	0.768112	0.97719	WDR60	No	None
cg16651552	smoking	IVW	3	-0.0235993	0.037879	0.533272	0.924679	SLC9A3	0.170093	0.0619964	0.0060772	0.121478	SLC9A3	No	None
cg16672562	smoking	IVW	5	0.0117907	0.0406436	0.771741	0.967124	HIF3A	0.050499	0.0350387	0.149518	0.614229	HIF3A	No	None
cg16694480	smoking	IVW	2	-0.0178836	0.0796115	0.822263	0.979085	CAPZB	-0.0500048	0.0785031	0.524139	0.906742	CAPZB	No	None
cg16696002	smoking	IVW	4	0.00882953	0.0315023	0.779261	0.967748	DNM3	0.0227528	0.0311336	0.464895	0.889303	DNM3	No	None
cg16702313	smoking	Wald ratio	1	-0.215962	0.274287	0.431073	0.868116	C14orf43	-0.241184	0.269558	0.370928	0.851855	C14orf43	No	None
cg16734795	smoking	Wald ratio	1	-0.279761	0.136614	0.040577	0.383651	GPR77	-0.128595	0.140475	0.359964	0.848737	GPR77	No	None
cg16735495	smoking	Wald ratio	1	0.018483	0.105162	0.860484	0.98162	NA	0.168259	0.103887	0.105311	0.54453	NA	No	None
cg16736826	smoking	Wald ratio	1	0.000794026	0.127044	0.995013	0.999655	EDN2	0.164363	0.12625	0.192955	0.685238	EDN2	No	None
cg16744741	smoking	IVW	2	-0.0907927	0.122609	0.458993	0.88864	PRKG2	0.0528549	0.0766874	0.490682	0.894048	PRKG2	No	None
cg16755833	smoking	IVW	2	-0.051746	0.160789	0.747584	0.964526	TBCD	-0.0612832	0.172414	0.722259	0.963766	TBCD	No	None
cg16764781	smoking	IVW	3	0.0280998	0.0563619	0.61809	0.946014	TP63	-0.0023627	0.0654961	0.971223	0.998564	TP63	No	None
cg16767506	smoking	IVW	5	0.0695632	0.025737	0.00687479	0.138785	NA	0.0264965	0.0319175	0.406451	0.863791	NA	No	None
cg16776035	smoking	Wald ratio	1	-0.153142	0.118974	0.198026	0.686959	NA	0.118356	0.116504	0.309677	0.80816	NA	No	None
cg16779839	smoking	IVW	2	-0.000692712	0.0374315	0.985235	0.996548	BAHCC1	0.151803	0.0377589	5.81e-05	0.00388469	BAHCC1	No	None
cg16786458	smoking	IVW	5	0.0576014	0.0356463	0.106113	0.549342	PPARGC1B	0.024813	0.0402518	0.537601	0.912791	PPARGC1B	No	None
cg16794579	smoking	IVW	5	-0.0496436	0.0575359	0.388232	0.838916	XYLT1	0.0260024	0.0462568	0.574026	0.926176	XYLT1	No	None
cg16822035	smoking	IVW	3	-0.0341203	0.0330595	0.30203	0.770235	MCF2L	0.00705935	0.0323566	0.827294	0.986453	MCF2L	No	None
cg16896326	smoking	Wald ratio	1	-0.194516	0.159206	0.221787	0.704228	AHRR	-0.335137	0.153011	0.0285037	0.301601	AHRR	No	None
cg16903811	smoking	Wald ratio	1	0.0736405	0.124178	0.553166	0.932006	NA	0.0245468	0.122734	0.841481	0.988168	NA	No	None
cg16924010	smoking	Wald ratio	1	0.0669719	0.110567	0.544704	0.926492	NA	-0.18133	0.109935	0.0990605	0.538035	NA	No	None
cg16936060	smoking	IVW	2	-0.0857679	0.0688501	0.212867	0.699163	HOPX	0.0387055	0.0669398	0.56312	0.918326	HOPX	No	None
cg16936953	smoking	IVW	2	0.0829734	0.136748	0.54401	0.926492	TMEM49	0.0143312	0.0454725	0.752639	0.97097	TMEM49	No	None
cg16969872	smoking	IVW	3	0.0840067	0.0315957	0.00784188	0.14613	RBM26	0.00845539	0.0399375	0.832329	0.986453	RBM26	No	None
cg16983588	smoking	IVW	3	0.0655149	0.0396372	0.0983587	0.534861	PRDM10	-0.00527601	0.0467631	0.91017	0.990359	PRDM10	No	None
cg16988810	smoking	IVW	3	-0.15794	0.0539587	0.00342194	0.0947389	VARS	-0.205114	0.111074	0.0647992	0.455253	VARS	No	None
cg17009069	smoking	IVW	5	-0.00288467	0.0232371	0.901204	0.986165	ITM2C	0.0432276	0.0238541	0.0699604	0.46777	ITM2C	No	None
cg17024919	smoking	IVW	6	0.0142039	0.0542492	0.793455	0.974471	ZNF385D	-0.0316431	0.0534038	0.553499	0.91479	ZNF385D	No	None
cg17025683	smoking	IVW	3	0.146871	0.0978825	0.133488	0.586163	SNORD78;ZBTB37;SNORD75;SNORD76;GAS5;SNORD77;SNORD44	-0.061426	0.0970029	0.526577	0.906742	SNORD78;ZBTB37;SNORD75;SNORD76;GAS5;SNORD77;SNORD44	No	None
cg17065712	smoking	Wald ratio	1	-0.0627142	0.116164	0.589282	0.944788	ZMIZ1	-0.119014	0.114738	0.299611	0.793643	ZMIZ1	No	None
cg17082568	smoking	IVW	5	0.00998377	0.0500626	0.84193	0.979085	NA	-0.00489246	0.0266215	0.854187	0.988168	NA	No	None
cg17084044	smoking	Wald ratio	1	-0.303388	0.101129	0.0026998	0.083323	TNFRSF4	-0.34358	0.098104	0.000461429	0.0186398	TNFRSF4	No	None
cg17098103	smoking	IVW	2	0.103339	0.0673466	0.124922	0.569643	HIVEP3	0.0668194	0.0369911	0.0708611	0.468582	HIVEP3	No	None
cg17127702	smoking	IVW	9	0.00612926	0.0333888	0.854349	0.980516	PARP1	-0.00057084	0.0185995	0.975516	0.998853	PARP1	No	None
cg17139085	smoking	IVW	2	0.00707625	0.0529844	0.893756	0.985276	NA	-0.00318586	0.052613	0.951715	0.995889	NA	No	None
cg17144149	smoking	Wald ratio	1	-0.0680418	0.0596243	0.253796	0.728889	HOXB4	0.0627809	0.0585721	0.283785	0.776492	HOXB4	No	None
cg17174275	smoking	Wald ratio	1	-0.0489654	0.190168	0.796804	0.975043	ATP10A	0.0159422	0.186752	0.931971	0.995233	ATP10A	No	None
cg17192599	smoking	IVW	3	0.0194055	0.0366499	0.596471	0.945404	PRKAG2	0.0990492	0.0359542	0.00587152	0.120815	PRKAG2	No	None
cg17207590	smoking	IVW	4	0.098978	0.0448862	0.0274479	0.311879	APH1B	0.0243876	0.0504701	0.628947	0.936791	APH1B	No	None
cg17214023	smoking	Wald ratio	1	-0.0577779	0.100041	0.563575	0.937874	NA	-0.0599178	0.0979015	0.540523	0.91424	NA	No	None
cg17220933	smoking	IVW	3	0.102922	0.0636222	0.105727	0.549342	RASSF5	0.0214303	0.0625858	0.732038	0.963766	RASSF5	No	None
cg17230002	smoking	IVW	4	-0.130049	0.1148	0.257287	0.732391	NFE2	-0.118048	0.0655926	0.0719059	0.470251	NFE2	No	None
cg17232357	smoking	IVW	4	-0.0478272	0.0461678	0.300229	0.770235	SMAD6	-0.0688295	0.0482903	0.154062	0.615043	SMAD6	No	None
cg17256711	smoking	Wald ratio	1	-0.116019	0.176912	0.511955	0.908072	OPRM1	0.250626	0.177553	0.158082	0.624278	OPRM1	No	None
cg17272563	smoking	IVW	3	0.0165233	0.14129	0.906903	0.98742	PRRT1	0.725129	0.290915	0.0126818	0.206638	PRRT1	No	None
cg17274064	smoking	Wald ratio	1	0.00775933	0.131203	0.952841	0.994183	ERG	0.129087	0.129792	0.319948	0.818141	ERG	No	None
cg17287155	smoking	Wald ratio	1	0.0150853	0.11406	0.89478	0.985276	AHRR	0.219289	0.107805	0.0419385	0.376476	AHRR	No	None
cg17298925	smoking	IVW	11	-0.0227685	0.0288955	0.430721	0.868116	NA	0.0104508	0.0358076	0.770395	0.97719	NA	No	None
cg17325771	smoking	IVW	7	0.049773	0.0285134	0.0808805	0.499193	RHBDD2	0.0457066	0.0244035	0.0610747	0.448575	RHBDD2	No	None
cg17333042	smoking	Wald ratio	1	0.41382	0.20691	0.0455003	0.398454	KAZALD1	0.253175	0.204339	0.215348	0.699054	KAZALD1	No	None
cg17333973	smoking	Wald ratio	1	0.0321201	0.0654599	0.623651	0.946014	KCNQ1	0.019516	0.0646468	0.762738	0.97719	KCNQ1	No	None
cg17334970	smoking	IVW	2	-0.258985	0.124015	0.0367671	0.358063	VPS52	-0.187515	0.081911	0.022065	0.263527	VPS52	No	None
cg17359265	smoking	IVW	3	0.0783279	0.0453468	0.0841124	0.508469	ADAMTS2	0.0297841	0.0449226	0.507325	0.903493	ADAMTS2	No	None
cg17372101	smoking	Wald ratio	1	-0.0191107	0.0356469	0.591882	0.944788	CNTNAP2	-0.0318842	0.0352509	0.365733	0.84929	CNTNAP2	No	None
cg17372758	smoking	Wald ratio	1	0.243048	0.156043	0.119334	0.569167	ASCC1;C10orf104	0.11254	0.154151	0.465353	0.889303	ASCC1;C10orf104	No	None
cg17389813	smoking	Wald ratio	1	-0.0487125	0.0876824	0.578515	0.944788	LOC399959	-0.0230743	0.0846058	0.785063	0.977946	LOC399959	No	None
cg17390562	smoking	IVW	3	0.0315945	0.0306951	0.303337	0.770235	EZR	0.0263349	0.0302948	0.38469	0.853258	EZR	No	None
cg17403397	smoking	Wald ratio	1	0.148724	0.116061	0.20004	0.686959	NA	0.153589	0.113976	0.1778	0.662987	NA	No	None
cg17421890	smoking	Wald ratio	1	-0.348588	0.147517	0.0181259	0.246774	KLC2	-0.561831	0.145083	0.000107732	0.00596835	KLC2	No	None
cg17422460	smoking	IVW	4	0.0330761	0.0661353	0.616986	0.946014	BAT4;CSNK2B	-0.0987584	0.0566032	0.0810288	0.506822	BAT4;CSNK2B	No	None
cg17449254	smoking	IVW	3	0.0419749	0.0308823	0.174087	0.657012	C21orf121	0.0036424	0.0270875	0.893033	0.988913	C21orf121	No	None
cg17471939	smoking	IVW	2	-0.0282753	0.0345959	0.413756	0.859442	TP73	-0.0388977	0.034318	0.257026	0.743318	TP73	No	None
cg17478749	smoking	IVW	4	-0.0888492	0.328973	0.787098	0.970972	SNORA38;BAT2	-0.330233	0.501518	0.510239	0.904616	SNORA38;BAT2	No	None
cg17483411	smoking	IVW	3	0.0690034	0.0848884	0.416291	0.860289	TNPO1	0.106861	0.0729113	0.142747	0.604437	TNPO1	No	None
cg17498867	smoking	IVW	3	0.150618	0.141618	0.287533	0.758078	CYP26B1	0.106011	0.123566	0.390932	0.854614	CYP26B1	No	None
cg17511968	smoking	Wald ratio	1	-0.049924	0.104785	0.633761	0.947548	NA	-0.0971048	0.10314	0.346454	0.836968	NA	No	None
cg17533477	smoking	IVW	2	0.0647118	0.0418965	0.122452	0.569167	ASNS	0.0166922	0.0408634	0.682916	0.944581	ASNS	No	None
cg17551891	smoking	IVW	4	-0.0468692	0.0291794	0.10822	0.550528	MAD1L1	0.0255983	0.0286014	0.370786	0.851855	MAD1L1	No	None
cg17560073	smoking	IVW	3	-0.0590769	0.0556793	0.28868	0.758078	NA	-0.0443394	0.0518526	0.392493	0.855105	NA	No	None
cg17567838	smoking	IVW	2	-0.24588	0.0996188	0.0135792	0.205438	SLC39A7;RXRB	0.282461	0.0983221	0.00406838	0.0937307	SLC39A7;RXRB	No	None
cg17576979	smoking	IVW	2	-0.0930247	0.247088	0.706557	0.964526	NA	-0.125834	0.158252	0.426527	0.874245	NA	No	None
cg17580614	smoking	IVW	2	-0.012796	0.0257092	0.61868	0.946014	ADORA2B	-0.000695896	0.0358561	0.984516	0.998853	ADORA2B	No	None
cg17586094	smoking	IVW	3	-0.112543	0.0573686	0.0497922	0.419554	NA	0.0050052	0.101645	0.960726	0.996709	NA	No	None
cg17617843	smoking	Wald ratio	1	-0.12864	0.0639415	0.0442374	0.398454	C1QTNF3	-0.0779406	0.0628065	0.214619	0.699054	C1QTNF3	No	None
cg17619755	smoking	IVW	4	0.102936	0.264735	0.697404	0.962792	VARS	0.219799	0.289926	0.448378	0.885341	VARS	No	None
cg17724147	smoking	Wald ratio	1	0.0220892	0.0547132	0.686414	0.957718	NA	-0.0071365	0.0540335	0.894925	0.988913	NA	No	None
cg17742416	smoking	Wald ratio	1	0.416676	0.0773956	7.3e-08	1.77e-05	DNMT3A	0.295183	0.0760457	0.000103747	0.00596835	DNMT3A	Yes	see Discussion of this study
cg17777683	smoking	Wald ratio	1	-0.198306	0.121756	0.103374	0.54382	CFLAR	-0.0825771	0.121153	0.495497	0.894048	CFLAR	No	None
cg17823346	smoking	IVW	4	-0.0172354	0.0241901	0.476156	0.892902	ZMIZ1	0.00652162	0.0238458	0.784476	0.977946	ZMIZ1	No	None
cg17850498	smoking	Wald ratio	1	0.120434	0.169553	0.477518	0.892902	ECE1	0.381312	0.164095	0.0201402	0.255241	ECE1	No	None
cg17852032	smoking	IVW	2	-0.0449161	0.134892	0.73915	0.964526	ZDHHC14	0.03928	0.0513458	0.444266	0.881306	ZDHHC14	No	None
cg17861836	smoking	Wald ratio	1	0.0990361	0.12689	0.435104	0.870208	C17orf56	0.219736	0.125343	0.0795872	0.501037	C17orf56	No	None
cg17877600	smoking	IVW	5	-0.0287184	0.0354767	0.418227	0.860289	NA	-0.0337139	0.0288694	0.242886	0.727906	NA	No	None
cg17884674	smoking	IVW	3	-0.0192965	0.0528828	0.715192	0.964526	CSNK1G2	-0.0272247	0.0568031	0.631738	0.936791	CSNK1G2	No	None
cg17900199	smoking	IVW	3	-0.0592456	0.0679081	0.38297	0.834865	WDR37	0.108922	0.125705	0.386219	0.853258	WDR37	No	None
cg17907003	smoking	IVW	2	-0.0369469	0.113895	0.745639	0.964526	NA	0.0861051	0.14862	0.562343	0.918326	NA	No	None
cg17915189	smoking	IVW	2	0.00159157	0.0829865	0.984699	0.996548	NA	-0.0358536	0.0990053	0.717249	0.961336	NA	No	None
cg17924476	smoking	Wald ratio	1	0.0250144	0.0566297	0.658693	0.954446	AHRR	0.184134	0.0552401	0.000858121	0.0297124	AHRR	Yes	see Discussion of this study
cg17927313	smoking	IVW	3	-0.0214262	0.0425347	0.614448	0.946014	PLEKHO2	0.0159419	0.0322294	0.620856	0.935911	PLEKHO2	No	None
cg17936236	smoking	Wald ratio	1	0.0172543	0.0902153	0.848324	0.979085	CREG1	0.0714821	0.0897224	0.425623	0.874245	CREG1	No	None
cg17975379	smoking	IVW	2	-0.0787224	0.229105	0.73114	0.964526	CDYL	-0.0306165	0.257029	0.905183	0.988913	CDYL	No	None
cg17985311	smoking	Wald ratio	1	0.233658	0.17536	0.182713	0.66506	FOXJ3	-0.00139915	0.17023	0.993442	0.998853	FOXJ3	No	None
cg18006990	smoking	IVW	2	0.0163634	0.0800631	0.838055	0.979085	GTPBP2	-0.0885839	0.0781382	0.256928	0.743318	GTPBP2	No	None
cg18014547	smoking	IVW	3	-0.039817	0.0446847	0.372894	0.825907	NA	-0.0228366	0.0438657	0.602644	0.926176	NA	No	None
cg18028767	smoking	IVW	2	0.082206	0.0554104	0.13792	0.592513	TSPAN4	0.106851	0.117117	0.361586	0.848737	TSPAN4	No	None
cg18033416	smoking	Wald ratio	1	-0.0216546	0.0349476	0.5355	0.924955	RHBDL3	0.00643207	0.0343044	0.851269	0.988168	RHBDL3	No	None
cg18082788	smoking	IVW	4	-0.0248516	0.0612325	0.684847	0.956271	ZC3H12D	-0.0855491	0.0710873	0.228807	0.716741	ZC3H12D	No	None
cg18091264	smoking	Wald ratio	1	0.0197069	0.0629763	0.754338	0.964526	SNORD18A;RPL4;SNORD18B;SNORD16	0.0936076	0.0623337	0.13317	0.593601	SNORD18A;RPL4;SNORD18B;SNORD16	No	None
cg18132076	smoking	IVW	2	0.00472096	0.0481954	0.921968	0.988129	GMDS	0.0305269	0.0417684	0.464864	0.889303	GMDS	No	None
cg18146737	smoking	IVW	3	0.00766689	0.142274	0.957024	0.994711	GFI1	0.0817622	0.0956066	0.392443	0.855105	GFI1	No	None
cg18151030	smoking	IVW	3	-0.0481046	0.046258	0.298378	0.770235	PRDM15	-0.0370896	0.0452412	0.412319	0.868831	PRDM15	No	None
cg18158306	smoking	IVW	3	0.045524	0.0339796	0.180327	0.663571	FBRSL1	0.0101826	0.0351846	0.77227	0.97719	FBRSL1	No	None
cg18178840	smoking	IVW	3	0.0298495	0.0349777	0.393445	0.839599	NA	0.022473	0.0344335	0.513983	0.905021	NA	No	None
cg18216249	smoking	IVW	2	-0.0451627	0.0415424	0.276972	0.744742	RPAP3	-0.0492981	0.0403629	0.221946	0.707931	RPAP3	No	None
cg18241780	smoking	Wald ratio	1	0.0409857	0.163943	0.802587	0.976394	TAOK3	-0.0562362	0.16013	0.725445	0.963766	TAOK3	No	None
cg18254819	smoking	Wald ratio	1	0.26433	0.200062	0.18642	0.668766	SPIB	0.567014	0.194879	0.00361921	0.0852497	SPIB	No	None
cg18262201	smoking	IVW	10	0.0960141	0.0426661	0.0244261	0.298	PFKFB3	0.00387268	0.0249155	0.876481	0.988168	PFKFB3	No	None
cg18316974	smoking	IVW	3	-0.0233462	0.144448	0.871603	0.982516	GFI1	0.0643359	0.108812	0.554347	0.91479	GFI1	No	None
cg18325841	smoking	IVW	2	-0.0519155	0.0856669	0.544504	0.926492	ARHGAP21	-0.159536	0.0659538	0.0155674	0.222277	ARHGAP21	No	None
cg18331348	smoking	IVW	3	-0.254867	0.153583	0.0970201	0.534861	NA	-0.125468	0.12873	0.329729	0.825677	NA	No	None
cg18369034	smoking	IVW	6	-0.0598405	0.0612822	0.32883	0.791287	PTGDR	-0.00286639	0.0455531	0.949827	0.995889	PTGDR	No	None
cg18394567	smoking	IVW	2	0.0280647	0.0411843	0.495591	0.901805	RAP1GAP2	0.00616651	0.0404239	0.878756	0.988168	RAP1GAP2	No	None
cg18419271	smoking	IVW	2	-0.287598	0.116481	0.0135473	0.205438	NA	0.628724	0.101966	7e-10	2.26e-07	NA	No	None
cg18422587	smoking	IVW	5	-0.0729811	0.0377212	0.0530207	0.430851	NA	-0.00204797	0.0379918	0.95701	0.995889	NA	No	None
cg18432895	smoking	IVW	5	0.0103086	0.025374	0.684548	0.956271	DUSP4	0.0219124	0.0251131	0.382908	0.853258	DUSP4	No	None
cg18446336	smoking	IVW	3	-0.0530303	0.02858	0.0635241	0.461085	GNA12	-0.0954419	0.0274261	0.000501469	0.019447	GNA12	Yes	21300624, 21297633
cg18450254	smoking	Wald ratio	1	0.0676058	0.0796452	0.395972	0.839599	PRICKLE2	0.150955	0.0791822	0.0565941	0.431987	PRICKLE2	No	None
cg18451588	smoking	IVW	3	0.0398909	0.0674358	0.554159	0.932006	PRR15	-0.0119442	0.0663346	0.857105	0.988168	PRR15	No	None
cg18468796	smoking	IVW	2	0.0125058	0.0715498	0.861249	0.98162	CCDC33	-0.111547	0.0635782	0.0793485	0.501037	CCDC33	No	None
cg18482892	smoking	IVW	4	0.0886334	0.0574446	0.122846	0.569167	ARHGEF3	0.0329502	0.0329116	0.316743	0.815624	ARHGEF3	No	None
cg18503679	smoking	IVW	4	-0.0241276	0.0457468	0.597905	0.945755	ZNF385D	-0.00282151	0.0448028	0.949785	0.995889	ZNF385D	No	None
cg18533225	smoking	IVW	3	-0.035287	0.0281191	0.209511	0.691709	KLHDC7B	-0.022559	0.03245	0.486934	0.894048	KLHDC7B	No	None
cg18547299	smoking	Wald ratio	1	0.159323	0.11966	0.183037	0.66506	PODNL1	0.0840312	0.117644	0.475051	0.893232	PODNL1	No	None
cg18555411	smoking	Wald ratio	1	-0.137047	0.147643	0.353288	0.807882	MLXIP	-0.106671	0.144111	0.459181	0.889303	MLXIP	No	None
cg18559579	smoking	IVW	4	0.0832541	0.0557289	0.135199	0.586163	NA	0.106771	0.0546587	0.0507706	0.410993	NA	No	None
cg18582010	smoking	IVW	2	-0.0174794	0.113471	0.877576	0.982516	ASAP1	-0.111773	0.0766758	0.144915	0.604437	ASAP1	No	None
cg18584067	smoking	Wald ratio	1	0.0263194	0.0408071	0.518946	0.915121	NA	-0.00217316	0.0403242	0.957021	0.995889	NA	No	None
cg18585107	smoking	IVW	4	0.142212	0.0676642	0.0355766	0.351022	RPS6KA4	0.0619756	0.0432942	0.152287	0.615043	RPS6KA4	No	None
cg18617091	smoking	IVW	2	0.0161026	0.0432563	0.7097	0.964526	TMPRSS6	0.0107146	0.0224488	0.633155	0.936791	TMPRSS6	No	None
cg18621256	smoking	Wald ratio	1	-0.0547239	0.0878899	0.53352	0.924679	NA	0.0304022	0.0878899	0.729409	0.963766	NA	No	None
cg18625627	smoking	IVW	3	-0.0570598	0.0567638	0.314793	0.778872	TSHR	0.0307465	0.0563567	0.585362	0.926176	TSHR	No	None
cg18633600	smoking	Wald ratio	1	0.0906335	0.183591	0.621539	0.946014	LRTM2;CACNA2D4	-0.000774646	0.182816	0.996619	0.998853	LRTM2;CACNA2D4	No	None
cg18642234	smoking	IVW	2	0.391614	0.0871953	7.08e-06	0.00076228	GPX1	0.193851	0.109029	0.0754071	0.484153	GPX1	Yes	26355565
cg18649028	smoking	Wald ratio	1	-0.166371	0.21409	0.437095	0.870596	TIAM2	-0.0606159	0.211511	0.77443	0.977249	TIAM2	No	None
cg18651578	smoking	IVW	2	-0.155854	0.0828497	0.0599494	0.450299	C20orf196	-0.0260822	0.101601	0.797402	0.981477	C20orf196	No	None
cg18663307	smoking	IVW	5	-0.0136407	0.0328885	0.678322	0.956271	ITGB2	-0.024672	0.0471617	0.60088	0.926176	ITGB2	No	None
cg18669588	smoking	Wald ratio	1	0.295393	0.121498	0.0150468	0.219254	TWF2	0.20275	0.11998	0.0910522	0.523565	TWF2	No	None
cg18676273	smoking	Wald ratio	1	0.0945173	0.0546814	0.0838974	0.508469	INHBA;LOC285954	-0.0252376	0.0536917	0.638322	0.936791	INHBA;LOC285954	No	None
cg18704527	smoking	Wald ratio	1	-0.029585	0.0578552	0.609096	0.946014	ARVCF	-0.021367	0.0571977	0.708729	0.95572	ARVCF	No	None
cg18708252	smoking	IVW	4	-0.077025	0.0657529	0.241426	0.722041	CBX7	-0.00721875	0.0346882	0.835148	0.986453	CBX7	No	None
cg18740175	smoking	IVW	4	-0.0357551	0.0727573	0.623123	0.946014	NFATC2	-0.0599865	0.115593	0.603798	0.926176	NFATC2	No	None
cg18747408	smoking	IVW	2	0.0611222	0.0624272	0.327533	0.791287	NA	0.020301	0.0566551	0.7201	0.961621	NA	No	None
cg18758622	smoking	IVW	2	-0.025901	0.0871797	0.766391	0.967124	BAIAP2	0.116899	0.10553	0.267982	0.752675	BAIAP2	No	None
cg18777299	smoking	Wald ratio	1	-0.182424	0.163194	0.263638	0.738338	STIM2	-0.292607	0.157477	0.0631568	0.45356	STIM2	No	None
cg18780100	smoking	IVW	2	-0.0317721	0.0400008	0.427029	0.868084	RPTOR	0.0385662	0.0397321	0.331719	0.825677	RPTOR	No	None
cg18785742	smoking	IVW	2	-0.178847	0.179637	0.319441	0.785631	H6PD	-0.149761	0.0626246	0.016784	0.230809	H6PD	No	None
cg18801806	smoking	IVW	2	-0.0319543	0.10571	0.762436	0.967124	CCDC84	0.283481	0.10354	0.00618338	0.121478	CCDC84	No	None
cg18804920	smoking	Wald ratio	1	0.00753083	0.130283	0.953905	0.994183	CNTNAP2	-0.121246	0.128024	0.343609	0.835849	CNTNAP2	No	None
cg18806997	smoking	IVW	4	-0.102189	0.0458348	0.0257809	0.304655	SNORD46;RPS8;SNORD38A	-0.0644804	0.0430969	0.134609	0.597557	SNORD46;RPS8;SNORD38A	No	None
cg18810691	smoking	IVW	3	-0.0714412	0.0324132	0.0275187	0.311879	CRYGN	0.00223751	0.0557275	0.967973	0.998564	CRYGN	No	None
cg18828619	smoking	IVW	2	-0.0396267	0.0434036	0.361252	0.81534	PELI2	0.0309023	0.0397153	0.436513	0.876454	PELI2	No	None
cg18881641	smoking	IVW	4	-0.0685297	0.0446139	0.124524	0.569167	C6orf120;WDR27	0.02219	0.0445864	0.618705	0.935207	C6orf120;WDR27	No	None
cg18882687	smoking	Wald ratio	1	0.313477	0.147198	0.0332022	0.349706	ARF1	0.142655	0.145381	0.326469	0.82425	ARF1	No	None
cg18900812	smoking	Wald ratio	1	-0.256045	0.134669	0.0572644	0.447493	CDKN1A	-0.435796	0.134091	0.00115405	0.0367876	CDKN1A	No	None
cg18914023	smoking	Wald ratio	1	0.142357	0.149301	0.340343	0.802502	NA	0.149301	0.147565	0.311651	0.808494	NA	No	None
cg18915128	smoking	Wald ratio	1	-0.0545682	0.140108	0.696926	0.962792	UNC119	-0.036133	0.137158	0.792211	0.980224	UNC119	No	None
cg18917643	smoking	Wald ratio	1	-0.00758016	0.0967928	0.937579	0.990795	NA	-0.0746354	0.0950436	0.432292	0.876454	NA	No	None
cg18919541	smoking	IVW	10	0.0282414	0.0208487	0.175549	0.657012	NA	0.0435894	0.0223889	0.0515442	0.412698	NA	No	None
cg18931633	smoking	Wald ratio	1	-0.0511291	0.073626	0.487404	0.898392	CLU	0.0314955	0.0723989	0.663542	0.941572	CLU	No	None
cg18946533	smoking	IVW	2	-0.0803872	0.0690045	0.244037	0.724341	SH2D7	0.00859666	0.0678782	0.899219	0.988913	SH2D7	No	None
cg18954479	smoking	IVW	2	-0.406413	0.590596	0.491365	0.898521	CDKAL1	-0.325151	0.120833	0.00712587	0.13639	CDKAL1	No	None
cg18956562	smoking	IVW	2	0.0115329	0.108832	0.915607	0.988129	TPK1	-0.0454745	0.0974319	0.640692	0.936791	TPK1	No	None
cg18961281	smoking	Wald ratio	1	0.127975	0.113364	0.258945	0.732391	CARD11	0.108326	0.112356	0.334983	0.828862	CARD11	No	None
cg18992688	smoking	IVW	2	0.00811175	0.0864307	0.925226	0.988129	AVPR1B	-0.0295848	0.0856013	0.729634	0.963766	AVPR1B	No	None
cg19014730	smoking	IVW	2	0.0674999	0.0668511	0.312637	0.778778	FKBP5	0.0400274	0.0670895	0.550756	0.91479	FKBP5	No	None
cg19022697	smoking	IVW	3	-0.133896	0.0720479	0.0631084	0.461085	TTC22	-0.0345257	0.0860572	0.688277	0.94541	TTC22	No	None
cg19030554	smoking	IVW	5	0.0175258	0.0224427	0.434854	0.870208	NME3;MRPS34;EME2	0.0270456	0.0227479	0.234468	0.721293	NME3;MRPS34;EME2	No	None
cg19035792	smoking	Wald ratio	1	0.0134801	0.122884	0.912649	0.98742	NA	-0.10999	0.118391	0.352867	0.841379	NA	No	None
cg19046189	smoking	Wald ratio	1	-0.0214527	0.0629278	0.733172	0.964526	HSD17B14	0.0108693	0.0617837	0.860352	0.988168	HSD17B14	No	None
cg19070894	smoking	IVW	4	-0.0290239	0.0467675	0.534863	0.924679	NA	-0.0281291	0.030744	0.36022	0.848737	NA	No	None
cg19089201	smoking	IVW	4	0.0963284	0.0517793	0.062834	0.461085	MYO1G	0.16396	0.0457147	0.000335034	0.0144362	MYO1G	No	None
cg19089328	smoking	IVW	3	0.00164533	0.0267074	0.950877	0.994183	NADSYN1	0.0333876	0.0261812	0.20222	0.690716	NADSYN1	No	None
cg19093370	smoking	IVW	3	-0.0342644	0.0366802	0.350233	0.807882	PLD6	0.0174377	0.0363279	0.631221	0.936791	PLD6	No	None
cg19103219	smoking	IVW	3	-0.0753986	0.0373147	0.0433196	0.398454	NA	-0.0611777	0.0630028	0.331533	0.825677	NA	No	None
cg19136371	smoking	IVW	2	0.0160553	0.0318349	0.614029	0.946014	NA	0.0620641	0.0314639	0.0485466	0.403999	NA	No	None
cg19137417	smoking	IVW	2	0.0182844	0.0541181	0.735468	0.964526	NA	-0.0760984	0.0401331	0.0579401	0.435449	NA	No	None
cg19197419	smoking	IVW	3	0.0823737	0.0385001	0.0323897	0.346682	UBE2C	-0.0054784	0.0380763	0.885596	0.988168	UBE2C	No	None
cg19211853	smoking	IVW	6	0.0406586	0.0275614	0.140159	0.594372	RBM26	-0.0415146	0.0272079	0.127052	0.583629	RBM26	No	None
cg19211915	smoking	IVW	3	0.0555864	0.0541891	0.304993	0.770235	WT1	0.0575076	0.0513341	0.262602	0.748557	WT1	No	None
cg19213703	smoking	Wald ratio	1	0.128081	0.211455	0.544704	0.926492	NA	0.0132915	0.209038	0.949302	0.995889	NA	No	None
cg19220282	smoking	IVW	6	0.0379331	0.0263752	0.150374	0.616122	SLC1A4	0.0307117	0.0213849	0.150963	0.615043	SLC1A4	No	None
cg19235026	smoking	IVW	3	-0.0161491	0.0545727	0.767292	0.967124	CCDC50;UTS2D	-0.0132812	0.143472	0.926245	0.995233	CCDC50;UTS2D	No	None
cg19254163	smoking	Wald ratio	1	-0.181593	0.166019	0.274037	0.744742	GPR44	-0.26278	0.168007	0.117793	0.568163	GPR44	No	None
cg19321684	smoking	IVW	11	0.044102	0.0843551	0.601104	0.945999	GPSM3	-0.0960493	0.116847	0.411072	0.868266	GPSM3	No	None
cg19325791	smoking	Wald ratio	1	0.587452	0.21062	0.00528455	0.116994	NA	0.237265	0.206814	0.251283	0.738238	NA	No	None
cg19372602	smoking	IVW	3	-0.0348361	0.145668	0.810991	0.979085	NA	-0.0548149	0.0706069	0.437549	0.876454	NA	No	None
cg19406367	smoking	IVW	3	0.119304	0.0399965	0.00285566	0.083323	SGIP1	0.0997357	0.0441122	0.0237621	0.277559	SGIP1	No	None
cg19426731	smoking	Wald ratio	1	0.104621	0.0703767	0.137123	0.591859	RPL13AP5;SNORD33;SNORD32A;RPL13A	-0.108396	0.0706464	0.124943	0.583629	RPL13AP5;SNORD33;SNORD32A;RPL13A	No	None
cg19427338	smoking	IVW	2	0.074218	0.088385	0.401069	0.847625	NA	-0.0512287	0.0748196	0.493536	0.894048	NA	No	None
cg19452802	smoking	IVW	5	0.0500442	0.0291705	0.0862395	0.513586	NA	0.060137	0.0290206	0.0382455	0.36352	NA	No	None
cg19459791	smoking	Wald ratio	1	0.10565	0.104377	0.311445	0.777809	NA	0.0496427	0.103104	0.630174	0.936791	NA	No	None
cg19554457	smoking	IVW	3	-0.0958528	0.0753555	0.20337	0.691261	NUDT4;NUDT4P1	0.0669946	0.0966586	0.488244	0.894048	NUDT4;NUDT4P1	No	None
cg19555708	smoking	IVW	10	0.0580996	0.0935952	0.534761	0.924679	GPSM3	-0.0720441	0.123378	0.559269	0.917447	GPSM3	No	None
cg19563365	smoking	IVW	2	-0.0181234	0.0575966	0.753019	0.964526	NA	0.00209459	0.0566588	0.97051	0.998564	NA	No	None
cg19566658	smoking	IVW	3	-0.186346	0.052803	0.00041702	0.0250084	TRIP6	-0.197988	0.052506	0.000162747	0.00809145	TRIP6	No	None
cg19583819	smoking	Wald ratio	1	0.0712079	0.0764825	0.351836	0.807882	NRG2	0.0797792	0.0754935	0.290617	0.781563	NRG2	No	None
cg19586143	smoking	Wald ratio	1	0.00109336	0.0929353	0.990613	0.999655	FHOD3	-0.272793	0.0912953	0.00280788	0.0707074	FHOD3	No	None
cg19589396	smoking	IVW	2	0.0153186	0.0802865	0.848683	0.979085	NA	-0.0469881	0.068709	0.494057	0.894048	NA	No	None
cg19593285	smoking	Wald ratio	1	-0.273377	0.165277	0.0981165	0.534861	E2F1	-0.111674	0.162597	0.4922	0.894048	E2F1	No	None
cg19601144	smoking	IVW	2	0.0363359	0.0599865	0.544692	0.926492	ZNF710	-0.003879	0.0485509	0.93632	0.995889	ZNF710	No	None
cg19635644	smoking	Wald ratio	1	0.170936	0.182876	0.349939	0.807882	UBAC2;MIR623	0.0666148	0.180677	0.712355	0.958784	UBAC2;MIR623	No	None
cg19637387	smoking	IVW	2	-0.273786	0.104306	0.00866926	0.151361	HIVEP3	-0.115896	0.15354	0.450352	0.885498	HIVEP3	No	None
cg19683780	smoking	IVW	2	0.0709479	0.15639	0.650074	0.950737	NA	0.113756	0.134302	0.396985	0.857122	NA	No	None
cg19696491	smoking	Wald ratio	1	-0.0115427	0.0406505	0.776448	0.967124	CHRNA5	0.028104	0.0401486	0.483927	0.894048	CHRNA5	No	None
cg19713429	smoking	IVW	2	-0.024259	0.0597795	0.684884	0.956271	CAPZB	0.0577197	0.058898	0.327089	0.82435	CAPZB	No	None
cg19717773	smoking	IVW	7	-0.0228724	0.0290855	0.431642	0.868116	GNA12	-0.157645	0.0321198	9.2e-07	0.000147513	GNA12	Yes	21297633
cg19719391	smoking	IVW	2	-0.154668	0.0770496	0.0447083	0.398454	NA	0.015318	0.0857568	0.858235	0.988168	NA	No	None
cg19744173	smoking	IVW	2	-0.168685	0.0507151	0.000880583	0.0406326	FBLN7	-0.0862887	0.0497571	0.0828829	0.511815	FBLN7	No	None
cg19757176	smoking	IVW	5	0.00992712	0.0349681	0.776494	0.967124	TPM3;NUP210L	0.0667804	0.0308056	0.0301741	0.313764	TPM3;NUP210L	No	None
cg19758448	smoking	IVW	2	0.154321	0.0247701	4.66e-10	1.81e-07	PGAP3	0.105249	0.0424023	0.0130592	0.209078	PGAP3	Yes	26484354
cg19784816	smoking	IVW	2	-0.0519534	0.276657	0.851041	0.979085	ITIH1	0.109921	0.116132	0.343885	0.835849	ITIH1	No	None
cg19802390	smoking	Wald ratio	1	0.0333095	0.0309895	0.282435	0.751287	NA	0.0190577	0.0304923	0.531971	0.910347	NA	No	None
cg19804488	smoking	Wald ratio	1	-0.0846726	0.0504495	0.0932763	0.526336	GALK1	-0.0407137	0.0501545	0.416927	0.871143	GALK1	No	None
cg19825856	smoking	IVW	3	-0.0413467	0.0886815	0.641045	0.950621	ST6GAL2	-0.0670858	0.122936	0.585273	0.926176	ST6GAL2	No	None
cg19859698	smoking	IVW	2	0.00399877	0.06845	0.953415	0.994183	PRKCH	0.0231817	0.0674396	0.731042	0.963766	PRKCH	No	None
cg19872095	smoking	IVW	2	-0.0616146	0.0761198	0.418261	0.860289	ZC3H12A	0.0542671	0.0794651	0.494668	0.894048	ZC3H12A	No	None
cg19906672	smoking	IVW	2	0.00760044	0.0259891	0.769945	0.967124	TBC1D14	-0.0169047	0.025728	0.511147	0.905021	TBC1D14	No	None
cg19925186	smoking	Wald ratio	1	0.184572	0.152	0.224639	0.706736	GBP5	0.217919	0.150449	0.14749	0.609773	GBP5	No	None
cg19925780	smoking	IVW	2	-0.0208761	0.0333289	0.531075	0.923897	NA	-0.028888	0.0928196	0.755627	0.972075	NA	No	None
cg19935065	smoking	IVW	3	0.022298	0.0548287	0.684239	0.956271	DNTT	-0.00576221	0.0643405	0.928638	0.995233	DNTT	No	None
cg19940644	smoking	Wald ratio	1	0.185752	0.067576	0.00598153	0.127679	NA	0.0992421	0.067576	0.141942	0.604437	NA	No	None
cg19942495	smoking	IVW	2	0.182436	0.111028	0.100351	0.537265	ACCN1	-0.0140018	0.108128	0.896968	0.988913	ACCN1	No	None
cg19956914	smoking	IVW	2	-0.0416234	0.0486894	0.39262	0.838916	SUMF2	0.00347878	0.0749821	0.962996	0.998324	SUMF2	No	None
cg20049273	smoking	IVW	2	0.0301819	0.0645948	0.640321	0.950621	NA	-0.0599491	0.0923458	0.516221	0.905021	NA	No	None
cg20051715	smoking	Wald ratio	1	-0.171021	0.0365856	2.95e-06	0.000369431	EFEMP2	-0.116035	0.0359361	0.0012426	0.0382446	EFEMP2	No	None
cg20059012	smoking	IVW	2	0.0315406	0.0497471	0.526069	0.922482	RARG	0.0285915	0.0689462	0.678366	0.944581	RARG	No	None
cg20059377	smoking	IVW	8	0.0185596	0.0258941	0.473529	0.892902	TBC1D2B	-0.0118897	0.0216583	0.583029	0.926176	TBC1D2B	No	None
cg20059928	smoking	IVW	4	0.0198338	0.0237703	0.404059	0.84933	NA	-0.0166751	0.0238228	0.483948	0.894048	NA	No	None
cg20066188	smoking	IVW	7	0.0592144	0.0239044	0.0132443	0.205339	CYTH4	0.0361504	0.0234948	0.123888	0.582306	CYTH4	No	None
cg20069688	smoking	IVW	5	-0.216003	0.0991717	0.0294009	0.327466	STK19;DOM3Z	-0.0962295	0.184491	0.601954	0.926176	STK19;DOM3Z	No	None
cg20076442	smoking	IVW	2	0.100094	0.0920885	0.277069	0.744742	NA	-0.019637	0.0910073	0.829164	0.986453	NA	No	None
cg20124610	smoking	Wald ratio	1	-0.114139	0.0367532	0.00189922	0.0645734	CARS2	-0.00632971	0.036549	0.862507	0.988168	CARS2	No	None
cg20136951	smoking	Wald ratio	1	0.0693884	0.0926336	0.453819	0.88481	PEX10	-0.0437147	0.0919397	0.634451	0.936791	PEX10	No	None
cg20146909	smoking	Wald ratio	1	-0.153382	0.0997906	0.124284	0.569167	LRRC8D	0.0172478	0.0985586	0.86108	0.988168	LRRC8D	No	None
cg20149625	smoking	Wald ratio	1	-0.329583	0.164281	0.0448337	0.398454	KLC2	-0.0377541	0.162241	0.815991	0.982203	KLC2	No	None
cg20152539	smoking	IVW	4	-0.0204378	0.0400776	0.610083	0.946014	HS3ST3B1;MGC12916	0.00972542	0.0396319	0.806151	0.982203	HS3ST3B1;MGC12916	No	None
cg20220678	smoking	IVW	3	-0.0722662	0.0940578	0.442299	0.873777	SH2D4A	-0.0596201	0.168325	0.723192	0.963766	SH2D4A	No	None
cg20240091	smoking	IVW	4	-0.033919	0.0347791	0.329426	0.791287	TNN	-0.0245974	0.0213447	0.249162	0.738071	TNN	No	None
cg20244340	smoking	IVW	3	-0.0288755	0.0392584	0.462021	0.888935	SLC24A3	-0.0684667	0.0387074	0.0769224	0.489025	SLC24A3	No	None
cg20268992	smoking	IVW	2	0.137644	0.0581153	0.0178624	0.245513	ZBTB16	0.16299	0.0807393	0.0435161	0.381453	ZBTB16	No	None
cg20272648	smoking	IVW	2	0.0463116	0.0865925	0.592772	0.944788	GPR124	0.0119135	0.0964534	0.901698	0.988913	GPR124	No	None
cg20289911	smoking	Wald ratio	1	-0.0438639	0.122682	0.720686	0.964526	FAM110A	0.167917	0.11994	0.161513	0.631373	FAM110A	No	None
cg20295214	smoking	Wald ratio	1	-0.0498138	0.10386	0.631495	0.946913	AVPR1B	0.0501393	0.105814	0.63561	0.936791	AVPR1B	No	None
cg20303561	smoking	IVW	3	-0.00315204	0.0286156	0.91229	0.98742	CCDC88C	0.0455527	0.029053	0.1169	0.566671	CCDC88C	No	None
cg20309891	smoking	IVW	2	0.0906326	0.0571399	0.112705	0.558622	MEOX1	-0.00322534	0.0551039	0.953325	0.995889	MEOX1	No	None
cg20322193	smoking	IVW	4	0.0399867	0.0657083	0.542824	0.926492	RALA	0.00208972	0.0498073	0.966534	0.998564	RALA	No	None
cg20345915	smoking	Wald ratio	1	0.242937	0.173784	0.162136	0.637362	RGS10	0.268192	0.169574	0.11375	0.556973	RGS10	No	None
cg20348746	smoking	IVW	10	-0.015741	0.0221721	0.477735	0.892902	NA	-0.0178222	0.0206825	0.388852	0.853258	NA	No	None
cg20366110	smoking	Wald ratio	1	0.136854	0.12115	0.258632	0.732391	ANXA13	0.0942276	0.119654	0.430989	0.876454	ANXA13	No	None
cg20366831	smoking	Wald ratio	1	0.111632	0.128687	0.385685	0.838896	APBA3	-0.119384	0.127911	0.350648	0.841379	APBA3	No	None
cg20375836	smoking	IVW	2	0.0735451	0.0346003	0.0335396	0.351022	STK24	0.0426652	0.0341953	0.212144	0.698481	STK24	No	None
cg20379671	smoking	IVW	2	-0.0267874	0.0229874	0.243894	0.724341	NA	-0.0212631	0.0529543	0.688025	0.94541	NA	No	None
cg20408175	smoking	Wald ratio	1	-0.287385	0.170603	0.0920805	0.524859	PFDN5;C12orf10	0.0355423	0.168572	0.833009	0.986453	PFDN5;C12orf10	No	None
cg20408402	smoking	IVW	6	0.0217747	0.0585194	0.709824	0.964526	PRF1	0.0318096	0.0341997	0.352312	0.841379	PRF1	No	None
cg20435267	smoking	IVW	3	-0.0849721	0.0610638	0.164065	0.642424	ZNF354B	-0.039412	0.0601149	0.512075	0.905021	ZNF354B	No	None
cg20438687	smoking	Wald ratio	1	0.0740164	0.13693	0.588824	0.944788	MINK1	0.202928	0.133846	0.129487	0.589377	MINK1	No	None
cg20451986	smoking	IVW	2	-0.0119717	0.0603503	0.842755	0.979085	NA	0.000294159	0.0747115	0.996859	0.998853	NA	No	None
cg20468883	smoking	IVW	2	-0.112274	0.0844521	0.183702	0.665448	BNIP2	-0.0169356	0.14231	0.905271	0.988913	BNIP2	No	None
cg20469837	smoking	IVW	3	0.0139023	0.0406027	0.732052	0.964526	GALNT5	-0.0257176	0.0566648	0.649933	0.938557	GALNT5	No	None
cg20496314	smoking	IVW	3	0.0327072	0.157799	0.835798	0.979085	SYNGR1	0.0226802	0.121611	0.852055	0.988168	SYNGR1	No	None
cg20513976	smoking	Wald ratio	1	-0.313749	0.0501791	4.04e-10	1.81e-07	LIME1	-0.271329	0.0491445	3.37e-08	6.53e-06	LIME1	No	None
cg20533899	smoking	IVW	3	-0.104694	0.0539733	0.0524116	0.430851	LRRC32	-0.0557016	0.0486148	0.251889	0.738339	LRRC32	No	None
cg20533952	smoking	IVW	3	0.0231211	0.0321233	0.471671	0.892902	NA	0.0251265	0.0320463	0.433	0.876454	NA	No	None
cg20534585	smoking	IVW	6	-0.0366008	0.0312198	0.241053	0.722041	LRRC33	0.000257009	0.0218522	0.990616	0.998853	LRRC33	No	None
cg20563269	smoking	Wald ratio	1	0.105414	0.0561378	0.0604116	0.450299	NA	-0.0283808	0.0545785	0.603064	0.926176	NA	No	None
cg20580833	smoking	IVW	2	0.131284	0.0896694	0.143169	0.604493	CRTAC1	0.0755369	0.087431	0.38761	0.853258	CRTAC1	No	None
cg20589883	smoking	Wald ratio	1	0.0850758	0.155823	0.585082	0.944788	ELOVL6	-0.063583	0.152241	0.676205	0.944581	ELOVL6	No	None
cg20591407	smoking	IVW	2	-0.00854164	0.0491682	0.862083	0.98162	NA	0.0211722	0.0476473	0.656787	0.939312	NA	No	None
cg20644981	smoking	IVW	2	0.00486197	0.0703338	0.944888	0.994074	RPS3A	0.0398372	0.0976258	0.68323	0.944581	RPS3A	No	None
cg20674424	smoking	Wald ratio	1	0.00661056	0.0685845	0.923214	0.988129	MIR1248;EIF4A2;SNORA81	0.152869	0.0677582	0.0240645	0.279408	MIR1248;EIF4A2;SNORA81	No	None
cg20684110	smoking	IVW	2	-0.143781	0.107874	0.182576	0.66506	ADO	0.109196	0.176641	0.536455	0.912791	ADO	No	None
cg20697394	smoking	IVW	3	0.00915408	0.0426264	0.829961	0.979085	NA	-0.0416239	0.0476973	0.382845	0.853258	NA	No	None
cg20698113	smoking	Wald ratio	1	-0.0672154	0.115639	0.561072	0.934959	PIM3	-0.685163	0.114194	1.97e-09	5.46e-07	PIM3	No	None
cg20698421	smoking	IVW	7	0.0621833	0.025335	0.0141103	0.209301	SLC1A4	0.0403065	0.0258996	0.119647	0.574246	SLC1A4	No	None
cg20707126	smoking	IVW	2	-0.163969	0.219534	0.455127	0.884823	ST7	-0.187493	0.127394	0.141087	0.604437	ST7	No	None
cg20714487	smoking	Wald ratio	1	-0.152675	0.178406	0.392125	0.838916	NA	-0.157821	0.176691	0.371748	0.852032	NA	No	None
cg20722088	smoking	IVW	2	0.0971716	0.101909	0.340328	0.802502	DUSP6	0.123827	0.100105	0.216095	0.699514	DUSP6	No	None
cg20724032	smoking	IVW	4	-0.141351	0.0579341	0.0146932	0.215723	ULK4	-0.0374937	0.111308	0.736233	0.965715	ULK4	No	None
cg20726664	smoking	IVW	3	-0.00492006	0.0499722	0.92157	0.988129	AKAP13	-0.0628884	0.038931	0.106228	0.54781	AKAP13	No	None
cg20751345	smoking	IVW	4	0.151446	0.167071	0.364685	0.818008	NA	-0.00934735	0.108803	0.931537	0.995233	NA	No	None
cg20813374	smoking	Wald ratio	1	0.209291	0.114689	0.0680223	0.467578	FKBP5	0.0239745	0.112745	0.831605	0.986453	FKBP5	No	None
cg20819617	smoking	IVW	2	0.000676759	0.109291	0.995059	0.999655	PTK7	0.0179262	0.107437	0.867485	0.988168	PTK7	No	None
cg20823695	smoking	IVW	2	0.0313838	0.0874641	0.71973	0.964526	PEX10	-0.0461157	0.0696733	0.508045	0.903493	PEX10	No	None
cg20853880	smoking	IVW	5	-0.0211389	0.0254408	0.406027	0.849763	KLF11	-0.0462623	0.0328081	0.158514	0.624712	KLF11	No	None
cg20871826	smoking	IVW	2	0.125149	0.0903264	0.165894	0.64819	CAMKK1	-0.0434186	0.0897988	0.628734	0.936791	CAMKK1	No	None
cg20873136	smoking	IVW	3	-0.204765	0.142817	0.151643	0.620007	HS6ST1	-0.325132	0.0984958	0.000963517	0.0322114	HS6ST1	No	None
cg20889322	smoking	IVW	2	-0.175118	0.0531011	0.000974365	0.0419627	NEAT1	-0.0678796	0.0528927	0.199371	0.690716	NA	No	None
cg20892260	smoking	IVW	2	-0.129133	0.107949	0.231602	0.718866	NKX2-6	-0.139009	0.106733	0.192781	0.685238	NKX2-6	No	None
cg20897136	smoking	Wald ratio	1	0.234107	0.10947	0.0324718	0.346682	DDIT4	0.108151	0.10881	0.320252	0.818141	DDIT4	No	None
cg20912205	smoking	IVW	4	-0.00186637	0.143027	0.989589	0.999655	NAT6;HYAL3	-0.109675	0.0924426	0.235459	0.722396	NAT6;HYAL3	No	None
cg20967006	smoking	IVW	5	-0.0327443	0.0316822	0.301359	0.770235	NRD1	-0.0315598	0.0307558	0.304825	0.800703	NRD1	No	None
cg21025494	smoking	Wald ratio	1	0.221838	0.135894	0.102588	0.54382	IGF2BP3	0.0999008	0.133691	0.454911	0.889303	IGF2BP3	No	None
cg21067023	smoking	IVW	6	-0.0336557	0.048645	0.489023	0.898521	COLEC12	0.0188776	0.043726	0.665942	0.941572	COLEC12	No	None
cg21138542	smoking	IVW	4	0.0963674	0.0568389	0.0899902	0.517511	NA	0.0146	0.0296446	0.622366	0.936096	NA	No	None
cg21140898	smoking	Wald ratio	1	0.126357	0.153753	0.41118	0.855927	NA	-0.13698	0.154872	0.376439	0.853258	NA	No	None
cg21159068	smoking	IVW	3	0.0145227	0.0619543	0.814667	0.979085	NA	0.00979721	0.0313575	0.754709	0.972075	NA	No	None
cg21161138	smoking	Wald ratio	1	-0.0603619	0.153368	0.693895	0.962792	AHRR	0.303041	0.150905	0.0446259	0.381453	AHRR	No	None
cg21187770	smoking	IVW	3	-0.0224607	0.0758007	0.766991	0.967124	KIF3C	0.00170184	0.0707084	0.980798	0.998853	KIF3C	No	None
cg21188533	smoking	IVW	2	0.0904068	0.172219	0.599616	0.945755	CACNA1D	0.0221119	0.181244	0.902898	0.988913	CACNA1D	No	None
cg21201401	smoking	Wald ratio	1	-0.250388	0.0400455	4.04e-10	1.81e-07	LIME1	-0.216535	0.0392199	3.37e-08	6.53e-06	LIME1	No	None
cg21227253	smoking	IVW	2	-0.0762437	0.0805182	0.343683	0.807882	FLRT2	-0.0483013	0.078977	0.540811	0.91424	FLRT2	No	None
cg21268659	smoking	IVW	2	0.00814105	0.175971	0.9631	0.995246	NA	-0.135811	0.0877691	0.121776	0.578733	NA	No	None
cg21279603	smoking	IVW	3	0.0365773	0.0429514	0.394438	0.839599	SLC19A1	-0.00734559	0.0484416	0.879472	0.988168	SLC19A1	No	None
cg21303039	smoking	Wald ratio	1	-0.0141034	0.03464	0.683903	0.956271	KIF5C	0.0712594	0.0352585	0.0432743	0.381453	KIF5C	No	None
cg21307484	smoking	IVW	3	0.0276613	0.023962	0.248342	0.725559	IL2RB	-0.00586194	0.028924	0.839395	0.988168	IL2RB	No	None
cg21316772	smoking	IVW	2	0.0532734	0.0765316	0.486368	0.898392	B4GALT1	0.0370165	0.166954	0.824534	0.986435	B4GALT1	No	None
cg21322436	smoking	Wald ratio	1	0.00578933	0.133982	0.965534	0.995246	CNTNAP2	-0.115787	0.131501	0.378587	0.853258	CNTNAP2	No	None
cg21329975	smoking	IVW	5	-0.0766083	0.0435913	0.0788455	0.494507	CC2D2A	0.106381	0.0430873	0.0135502	0.210437	CC2D2A	No	None
cg21334048	smoking	IVW	2	-0.00944484	0.0420742	0.822383	0.979085	NA	0.0500856	0.0416575	0.22924	0.716741	NA	No	None
cg21337881	smoking	IVW	4	-0.0595443	0.0398245	0.134871	0.586163	C17orf87	-0.0706641	0.0538946	0.189806	0.683221	C17orf87	No	None
cg21350153	smoking	Wald ratio	1	-0.0761758	0.0636108	0.2311	0.718866	KCNIP3	-0.085207	0.0628254	0.17502	0.65706	KCNIP3	No	None
cg21356710	smoking	IVW	5	-0.0267756	0.082127	0.744404	0.964526	MFSD2B	-0.0158694	0.0355484	0.655296	0.939312	MFSD2B	No	None
cg21380183	smoking	IVW	3	0.00936295	0.143002	0.947796	0.994183	ATP9A	-0.0168261	0.095804	0.860584	0.988168	ATP9A	No	None
cg21392700	smoking	IVW	2	-0.11528	0.0929523	0.214898	0.699163	MAB21L1;MIR548F5;NBEA	0.0907891	0.0920332	0.323896	0.820814	MAB21L1;MIR548F5;NBEA	No	None
cg21393124	smoking	Wald ratio	1	-0.112073	0.114577	0.328004	0.791287	NA	0.0206614	0.112073	0.853733	0.988168	NA	No	None
cg21393163	smoking	Wald ratio	1	0.100069	0.0475401	0.0352967	0.351022	NA	0.0669082	0.0469531	0.154157	0.615043	NA	No	None
cg21399057	smoking	Wald ratio	1	-0.0287524	0.0832829	0.729915	0.964526	HOXB3	0.060975	0.0822914	0.458715	0.889303	HOXB3	No	None
cg21404980	smoking	IVW	2	-0.0546621	0.0553536	0.323394	0.790337	ZC3H3	-0.0572648	0.054502	0.2934	0.782607	ZC3H3	No	None
cg21434376	smoking	IVW	2	-0.000557811	0.0681453	0.993469	0.999655	TBC1D9	0.012697	0.0671052	0.849928	0.988168	TBC1D9	No	None
cg21439672	smoking	IVW	2	-0.0207757	0.0504639	0.680563	0.956271	C1RL;LOC283314	0.0617226	0.0493064	0.210636	0.697972	C1RL;LOC283314	No	None
cg21473814	smoking	IVW	2	0.165046	0.0831675	0.0472	0.408328	CRTC1	-0.0270824	0.0831393	0.744616	0.969181	CRTC1	No	None
cg21505886	smoking	IVW	3	-0.0225702	0.0695371	0.7455	0.964526	TMEM129;TACC3	-0.10255	0.106399	0.335136	0.828862	TMEM129;TACC3	No	None
cg21566642	smoking	Wald ratio	1	-0.00916622	0.108685	0.932788	0.990456	NA	-0.038629	0.107376	0.71903	0.961336	NA	No	None
cg21570209	smoking	IVW	3	0.030908	0.0583959	0.596609	0.945404	FOXA3;SYMPK	0.00207487	0.0325282	0.94914	0.995889	FOXA3;SYMPK	No	None
cg21572722	smoking	Wald ratio	1	-0.0209226	0.159632	0.895722	0.985276	ELOVL2	0.0131735	0.158857	0.93391	0.995889	ELOVL2	No	None
cg21587837	smoking	IVW	5	0.0686234	0.0949118	0.469666	0.892902	NFKBIL1	-0.213401	0.1165	0.066986	0.458961	NFKBIL1	No	None
cg21611682	smoking	Wald ratio	1	-0.197687	0.107546	0.0660403	0.462043	LRP5	0.0609223	0.10506	0.561994	0.918326	LRP5	No	None
cg21615831	smoking	Wald ratio	1	-0.216893	0.131396	0.0988029	0.534861	KSR1	0.121946	0.130946	0.351713	0.841379	KSR1	No	None
cg21647257	smoking	IVW	3	0.0272823	0.0505884	0.58968	0.944788	CLIP3	0.0459675	0.0431054	0.286244	0.778431	CLIP3	No	None
cg21664281	smoking	IVW	4	-0.0486809	0.0311589	0.118207	0.568449	NA	-0.046167	0.0307132	0.132797	0.593301	NA	No	None
cg21681705	smoking	IVW	2	0.0942507	0.130096	0.468776	0.892424	NA	0.0911484	0.127953	0.476241	0.893232	NA	No	None
cg21691065	smoking	Wald ratio	1	-0.315199	0.160832	0.0500193	0.419642	NA	-0.0185886	0.157599	0.906108	0.98927	NA	No	None
cg21698310	smoking	Wald ratio	1	0.120663	0.0430192	0.00503356	0.116131	PPP1R9B	0.0789559	0.0427568	0.0648014	0.455253	PPP1R9B	No	None
cg21717508	smoking	IVW	2	0.0494848	0.0419484	0.238136	0.72116	SNX15	0.0452883	0.0424975	0.286574	0.778431	SNX15	No	None
cg21721681	smoking	Wald ratio	1	-0.0403323	0.0989433	0.683545	0.956271	DBP	-0.0192721	0.0977512	0.843707	0.988168	DBP	No	None
cg21733098	smoking	IVW	5	0.00915715	0.0250568	0.714771	0.964526	NA	0.0615236	0.0284995	0.0308688	0.315201	NA	No	None
cg21747070	smoking	Wald ratio	1	-0.239133	0.140098	0.0878413	0.514309	NA	0.0579717	0.135267	0.668235	0.941572	NA	No	None
cg21756476	smoking	IVW	2	0.0754586	0.0934697	0.419491	0.860289	RORA	-0.149405	0.0935376	0.110204	0.554299	RORA	No	None
cg21769619	smoking	Wald ratio	1	-0.0649481	0.0905998	0.473456	0.892902	WT1	-0.105336	0.0889625	0.236394	0.722977	WT1	No	None
cg21788755	smoking	Wald ratio	1	-0.00173028	0.0692113	0.980055	0.995316	TREX1	0.180815	0.0683462	0.00815535	0.146419	TREX1	No	None
cg21791252	smoking	IVW	7	0.0260557	0.037099	0.482475	0.897347	NA	1.91e-05	0.0457011	0.999666	0.999666	NA	No	None
cg21815220	smoking	Wald ratio	1	-0.346936	0.120788	0.00407544	0.101259	TNFRSF4	-0.477864	0.11638	4.02e-05	0.00288696	TNFRSF4	No	None
cg21834204	smoking	IVW	4	-0.0772007	0.0926763	0.404836	0.849366	MTERFD3	-0.0619702	0.0690185	0.36925	0.851855	MTERFD3	No	None
cg21845080	smoking	Wald ratio	1	0.276024	0.124584	0.026721	0.306422	TM4SF19	0.281992	0.123092	0.0219687	0.263527	TM4SF19	No	None
cg21869609	smoking	IVW	7	-0.00650704	0.0418122	0.876328	0.982516	LINGO3	-0.0126953	0.0282682	0.653359	0.939312	LINGO3	No	None
cg21913886	smoking	IVW	3	0.0142343	0.0295767	0.630327	0.946913	TMEM51	0.0200714	0.0292242	0.492204	0.894048	TMEM51	No	None
cg21920570	smoking	IVW	3	0.206261	0.053717	0.000123149	0.00900438	MACROD1	-0.00115296	0.0903854	0.989822	0.998853	MACROD1	No	None
cg21929761	smoking	Wald ratio	1	0.0176332	0.0329836	0.592922	0.944788	NA	0.0266073	0.0326687	0.415383	0.870318	NA	No	None
cg21949830	smoking	Wald ratio	1	0.0489753	0.083569	0.557844	0.932006	SLC43A2	0.0415901	0.0800707	0.60347	0.926176	SLC43A2	No	None
cg21963854	smoking	Wald ratio	1	-0.161356	0.13678	0.23813	0.72116	MIR548H4	0.0906078	0.12983	0.485242	0.894048	MIR548H4	No	None
cg21990700	smoking	IVW	5	0.00510511	0.0348943	0.883683	0.982516	LOC283314;C1RL	0.0647339	0.0379065	0.0876874	0.519957	LOC283314;C1RL	No	None
cg22004069	smoking	Wald ratio	1	-0.0287345	0.0807539	0.721969	0.964526	NA	-0.0988368	0.0797631	0.215297	0.699054	NA	No	None
cg22006825	smoking	Wald ratio	1	-0.0295936	0.0638223	0.642872	0.950621	HNRNPUL1	-0.0784408	0.0627527	0.2113	0.697972	HNRNPUL1	No	None
cg22027399	smoking	Wald ratio	1	0.0508041	0.0550377	0.355967	0.809163	SYDE1	0.0317525	0.0545673	0.560636	0.918137	SYDE1	No	None
cg22027435	smoking	Wald ratio	1	-0.174379	0.0800427	0.0293635	0.327466	NA	0.088976	0.0804	0.268438	0.752675	NA	No	None
cg22027471	smoking	Wald ratio	1	0.0126522	0.0859548	0.882977	0.982516	SLC5A4	-0.136765	0.0855531	0.109911	0.554299	SLC5A4	No	None
cg22041417	smoking	IVW	3	0.0183155	0.023659	0.438845	0.871395	TPM4	0.0337531	0.0324433	0.298167	0.790958	TPM4	No	None
cg22042546	smoking	Wald ratio	1	-0.186375	0.206446	0.366644	0.818525	ARID1A	-0.082196	0.203578	0.686392	0.944581	ARID1A	No	None
cg22052143	smoking	IVW	2	-0.0106115	0.060741	0.861315	0.98162	NA	-0.026695	0.0821097	0.745095	0.969181	NA	No	None
cg22053945	smoking	IVW	3	0.0268875	0.0731341	0.713137	0.964526	HOXB3	0.0429595	0.0550431	0.435114	0.876454	HOXB3	No	None
cg22057874	smoking	Wald ratio	1	-0.0652225	0.0649233	0.315086	0.778872	OSBPL6	-0.0382958	0.0637265	0.547881	0.91479	OSBPL6	No	None
cg22103219	smoking	Wald ratio	1	0.0206266	0.0630473	0.743546	0.964526	SH2B2	-0.0404748	0.0614906	0.510392	0.904616	SH2B2	No	None
cg22132788	smoking	IVW	3	0.104525	0.0650764	0.108234	0.550528	MYO1G	0.127303	0.0437919	0.00364916	0.0852497	MYO1G	No	None
cg22143809	smoking	Wald ratio	1	0.140957	0.0880102	0.109246	0.550528	NA	-0.110802	0.0876595	0.20623	0.693033	NA	No	None
cg22158051	smoking	IVW	4	-0.0208715	0.0267278	0.434866	0.870208	NA	-0.0391525	0.0344829	0.2562	0.743318	NA	No	None
cg22184136	smoking	IVW	4	0.0173252	0.0860846	0.840497	0.979085	RNF39	-0.0118082	0.0565637	0.834636	0.986453	RNF39	No	None
cg22235877	smoking	Wald ratio	1	-0.0607489	0.0684225	0.374621	0.828618	FAM195B;DYSFIP1	0.0674633	0.0652251	0.30099	0.796206	FAM195B;DYSFIP1	No	None
cg22266211	smoking	IVW	2	-0.13005	0.0929036	0.16156	0.637362	NA	-0.093985	0.0872943	0.281639	0.775707	NA	No	None
cg22313519	smoking	IVW	3	-0.00437915	0.0512144	0.931859	0.990456	KIAA1683	0.0678452	0.0709318	0.338828	0.832683	KIAA1683	No	None
cg22327175	smoking	IVW	4	0.0428082	0.0346312	0.216415	0.699165	SORL1	0.0298101	0.0575495	0.604465	0.926176	SORL1	No	None
cg22341848	smoking	Wald ratio	1	0.0110069	0.0841883	0.895979	0.985276	C1orf128	0.00951952	0.0838908	0.909654	0.990353	C1orf128	No	None
cg22356527	smoking	IVW	2	-0.12974	0.0689467	0.059871	0.450299	AHRR	-0.113674	0.0672044	0.0907476	0.523565	AHRR	No	None
cg22400959	smoking	IVW	2	0.0211306	0.0302973	0.485527	0.898392	MEGF6	0.0108384	0.0496971	0.82736	0.986453	MEGF6	No	None
cg22407942	smoking	IVW	6	0.0313619	0.0277481	0.258377	0.732391	SNORD93	-0.00875455	0.0358943	0.80731	0.982203	SNORD93	No	None
cg22417733	smoking	IVW	2	0.0235862	0.0759018	0.755993	0.964526	FBXO5	0.0464169	0.0739729	0.530342	0.908421	FBXO5	No	None
cg22428027	smoking	Wald ratio	1	0.378537	0.136306	0.00548449	0.119426	TNFRSF8	0.239767	0.132201	0.0697294	0.46777	TNFRSF8	No	None
cg22533573	smoking	IVW	2	0.0345389	0.104654	0.741378	0.964526	WT1	0.0830729	0.0761857	0.275537	0.764683	WT1	No	None
cg22539182	smoking	IVW	2	-0.032614	0.0613153	0.594791	0.944788	NA	-0.169054	0.0605067	0.00520647	0.11217	NA	No	None
cg22561727	smoking	Wald ratio	1	0.126091	0.100115	0.207864	0.691709	DPP9	0.223501	0.101739	0.0280341	0.301601	DPP9	No	None
cg22563815	smoking	Wald ratio	1	-0.0125054	0.0325537	0.70087	0.964526	CHRNA5	0.0178648	0.0319582	0.576157	0.926176	CHRNA5	No	None
cg22582113	smoking	Wald ratio	1	0.0441917	0.151789	0.770945	0.967124	FAM102A	-0.301016	0.149227	0.043678	0.381453	FAM102A	No	None
cg22586569	smoking	IVW	6	0.0186772	0.0281632	0.507217	0.905665	FBXL18	-0.0177231	0.0344373	0.606799	0.927002	FBXL18	No	None
cg22635096	smoking	IVW	2	0.0608414	0.124046	0.623798	0.946014	ADARB1	-0.0462094	0.0873928	0.596975	0.926176	ADARB1	No	None
cg22635676	smoking	IVW	3	0.00260038	0.0431106	0.951902	0.994183	SNED1	0.0334675	0.0706571	0.635741	0.936791	SNED1	No	None
cg22650458	smoking	IVW	5	0.0500373	0.0498736	0.315725	0.779458	C7orf41	-0.0519791	0.0387465	0.179753	0.66551	C7orf41	No	None
cg22678092	smoking	IVW	6	-0.025733	0.0354	0.467275	0.891737	FCRLB	0.0398096	0.06542	0.542841	0.91479	FCRLB	No	None
cg22705225	smoking	IVW	2	-0.0753297	0.0605663	0.213589	0.699163	NA	0.00393345	0.0965508	0.967503	0.998564	NA	No	None
cg22721579	smoking	IVW	2	-0.00026988	0.0501165	0.995703	0.999655	FAM176B	-0.0157463	0.0495497	0.750646	0.969689	FAM176B	No	None
cg22740603	smoking	IVW	3	-0.0633094	0.0689525	0.358535	0.812147	SYNGAP1	0.00813562	0.0296909	0.784077	0.977946	SYNGAP1	No	None
cg22789605	smoking	IVW	2	-0.044693	0.114733	0.696877	0.962792	SLC11A2	0.0533156	0.037394	0.153932	0.615043	SLC11A2	No	None
cg22792367	smoking	IVW	2	0.285207	0.315961	0.366703	0.818525	NA	0.000404885	0.157576	0.99795	0.998853	NA	No	None
cg22797644	smoking	Wald ratio	1	-0.0232558	0.0848837	0.784106	0.969749	HMGA1	-0.202713	0.0833333	0.0149926	0.216945	HMGA1	No	None
cg22805381	smoking	Wald ratio	1	0.183464	0.0970683	0.058751	0.450037	NA	-0.140266	0.096306	0.145264	0.604437	NA	No	None
cg22816909	smoking	IVW	3	0.0561052	0.0461114	0.223707	0.704949	B4GALT2;CCDC24	0.00206149	0.0877378	0.981255	0.998853	B4GALT2;CCDC24	No	None
cg22820188	smoking	IVW	2	-0.0707563	0.197859	0.720635	0.964526	LMNA	-0.20342	0.08354	0.0148919	0.216945	LMNA	No	None
cg22851200	smoking	IVW	2	-0.115477	0.0339359	0.000666982	0.0349354	TRIP6	-0.08708	0.0864817	0.313974	0.810648	TRIP6	No	None
cg22858500	smoking	IVW	4	-0.00504463	0.0302863	0.867712	0.982516	CACNB2	-0.0220367	0.0303103	0.467204	0.889727	CACNB2	No	None
cg22870429	smoking	Wald ratio	1	-0.177552	0.141871	0.210753	0.693488	TIGIT	-0.177552	0.141022	0.208017	0.693742	TIGIT	No	None
cg22871253	smoking	IVW	3	0.00559477	0.0553921	0.919548	0.988129	EZR	0.0217673	0.0329114	0.50836	0.903493	EZR	No	None
cg22875823	smoking	IVW	10	-0.0190761	0.0324807	0.556999	0.932006	SYNGAP1	0.0167493	0.0596901	0.779013	0.977946	SYNGAP1	No	None
cg22904711	smoking	IVW	3	-0.080116	0.0444472	0.071467	0.470493	KCNN4	-0.0241334	0.0439049	0.582543	0.926176	KCNN4	No	None
cg22905866	smoking	IVW	3	0.0216772	0.0937095	0.817063	0.979085	NA	-0.031057	0.039999	0.437486	0.876454	NA	No	None
cg22928954	smoking	IVW	2	-0.0430888	0.0391525	0.271098	0.742597	NA	-0.060012	0.0427798	0.160673	0.629384	NA	No	None
cg22947000	smoking	Wald ratio	1	-0.134068	0.0747264	0.0727944	0.472128	BCMO1	-0.0940674	0.0734077	0.20004	0.690716	BCMO1	No	None
cg22950598	smoking	Wald ratio	1	0.0786158	0.0690586	0.254956	0.73092	GDF11	0.030059	0.0673629	0.655435	0.939312	GDF11	No	None
cg22952787	smoking	Wald ratio	1	0.165335	0.0897784	0.065536	0.462043	CLN5	0.165335	0.0891858	0.0637648	0.454141	CLN5	No	None
cg22957360	smoking	IVW	4	0.0440794	0.0928988	0.635151	0.947696	NA	0.127146	0.13351	0.34093	0.834087	NA	No	None
cg22962923	smoking	IVW	2	0.11525	0.0988836	0.243811	0.724341	NA	0.0995647	0.165234	0.546797	0.91479	NA	No	None
cg22968401	smoking	IVW	4	-0.0163555	0.0491231	0.739173	0.964526	PIPOX	0.014518	0.048699	0.765613	0.97719	PIPOX	No	None
cg22977892	smoking	Wald ratio	1	-0.0991453	0.0945044	0.294129	0.766158	NA	-0.00506274	0.0936607	0.956892	0.995889	NA	No	None
cg23003085	smoking	Wald ratio	1	-0.00471622	0.0745163	0.949535	0.994183	PRDX5;TRMT112	-0.0134412	0.0742805	0.856405	0.988168	PRDX5;TRMT112	No	None
cg23046844	smoking	Wald ratio	1	-0.131711	0.0978864	0.178448	0.660874	NA	-0.0199873	0.0963489	0.835661	0.986453	NA	No	None
cg23059461	smoking	IVW	2	-0.0447399	0.0506032	0.376625	0.830374	PRF1	-0.0008559	0.068783	0.990072	0.998853	PRF1	No	None
cg23061027	smoking	IVW	3	0.0389522	0.171893	0.820729	0.979085	PRRT1	0.742071	0.349566	0.0337678	0.332364	PRRT1	No	None
cg23067299	smoking	Wald ratio	1	-0.0908729	0.085584	0.288328	0.758078	AHRR	0.129338	0.0841416	0.124258	0.582306	AHRR	No	None
cg23090529	smoking	IVW	2	0.0698634	0.0553371	0.206767	0.691709	NA	-0.0382764	0.0603939	0.526225	0.906742	NA	No	None
cg23094674	smoking	Wald ratio	1	-0.0350251	0.0774238	0.650995	0.950737	PLEKHA6	0.0490351	0.0770552	0.524539	0.906742	PLEKHA6	No	None
cg23098529	smoking	IVW	4	0.0589416	0.047582	0.215443	0.699163	PPAN;PPAN-P2RY11	0.0672399	0.0436694	0.123622	0.582306	PPAN;PPAN-P2RY11	No	None
cg23110422	smoking	IVW	4	0.0131877	0.0261816	0.614473	0.946014	ETS2	-0.00738388	0.0317643	0.816182	0.982203	ETS2	No	None
cg23126342	smoking	IVW	3	0.00135891	0.0419333	0.974148	0.995246	PCDH9	0.048966	0.041574	0.238874	0.725247	PCDH9	No	None
cg23127986	smoking	IVW	2	-0.0228549	0.194135	0.906284	0.98742	NA	-0.138948	0.153412	0.365083	0.84929	NA	No	None
cg23140706	smoking	IVW	3	-0.123132	0.132523	0.352818	0.807882	NFE2	-0.0895141	0.0696433	0.19868	0.690716	NFE2	No	None
cg23161492	smoking	IVW	3	-0.100939	0.030059	0.000785007	0.0390088	ANPEP	-0.0528841	0.0303896	0.0818235	0.509876	ANPEP	Yes	30753380
cg23162201	smoking	IVW	6	-0.022691	0.0383149	0.5537	0.932006	LMO1	-0.0344292	0.0393733	0.381884	0.853258	LMO1	No	None
cg23169111	smoking	Wald ratio	1	-0.201524	0.116985	0.0849507	0.509704	AVP	0.01508	0.117899	0.898223	0.988913	AVP	No	None
cg23198334	smoking	Wald ratio	1	0.193818	0.106977	0.0700226	0.467578	ADK	0.0516008	0.105089	0.623414	0.936096	ADK	No	None
cg23204396	smoking	IVW	4	0.0596359	0.116281	0.60805	0.946014	NA	-0.210911	0.144165	0.143471	0.604437	NA	No	None
cg23205886	smoking	Wald ratio	1	-0.069617	0.142179	0.624387	0.946014	SNHG4;MATR3	0.235895	0.13977	0.0914613	0.523565	SNHG4;MATR3	No	None
cg23221603	smoking	IVW	3	0.0846202	0.0494114	0.086793	0.513586	NA	0.00452202	0.0761274	0.952633	0.995889	NA	No	None
cg23222488	smoking	IVW	2	0.0906604	0.0389344	0.0198834	0.262009	NA	0.161168	0.0382092	2.46e-05	0.00187188	NA	No	None
cg23233742	smoking	Wald ratio	1	-0.0506497	0.130548	0.698032	0.962837	NA	0.0691974	0.128408	0.589964	0.926176	NA	No	None
cg23261640	smoking	Wald ratio	1	-0.0398613	0.195218	0.838206	0.979085	CTTN	0.315824	0.188064	0.0930843	0.526086	CTTN	No	None
cg23290456	smoking	Wald ratio	1	0.117983	0.0882916	0.181457	0.66506	KLF16	0.15158	0.0859476	0.0777932	0.492945	KLF16	No	None
cg23291039	smoking	Wald ratio	1	0.0222959	0.0866502	0.79694	0.975043	SEL1L3	0.0344574	0.08513	0.685653	0.944581	SEL1L3	No	None
cg23309670	smoking	Wald ratio	1	0.0731808	0.0915783	0.424228	0.866434	CPNE5	0.0337967	0.0893978	0.705394	0.953807	CPNE5	No	None
cg23320649	smoking	Wald ratio	1	0.0526878	0.17545	0.763948	0.967124	C3orf18	-0.243681	0.167811	0.146468	0.606843	C3orf18	No	None
cg23329061	smoking	Wald ratio	1	0.084556	0.128104	0.509217	0.907044	TRIM71	0.00653222	0.124475	0.958148	0.995889	TRIM71	No	None
cg23351584	smoking	IVW	3	0.00204478	0.0595113	0.972591	0.995246	PRSS23	-0.0328932	0.0617941	0.594516	0.926176	PRSS23	No	None
cg23363754	smoking	IVW	3	-0.0313061	0.068026	0.645367	0.950737	PRR15	-0.0265762	0.0668766	0.691078	0.947667	PRR15	No	None
cg23385492	smoking	IVW	2	0.00965429	0.0634989	0.879156	0.982516	PTPRN2	-0.0267293	0.0629841	0.671288	0.942525	PTPRN2	No	None
cg23395310	smoking	IVW	3	0.0842671	0.0461708	0.0679834	0.467578	SNHG7	0.00329398	0.0319082	0.917778	0.99473	SNHG7	No	None
cg23448998	smoking	IVW	3	0.000161967	0.0536625	0.997592	0.999655	PLD6	0.0472788	0.0606031	0.435309	0.876454	PLD6	No	None
cg23460961	smoking	IVW	4	-0.00271278	0.0399474	0.945858	0.994074	NA	0.00214321	0.0249927	0.931663	0.995233	NA	No	None
cg23480021	smoking	IVW	5	0.0135315	0.0431514	0.753839	0.964526	NA	0.0039277	0.0426294	0.92659	0.995233	NA	No	None
cg23490727	smoking	IVW	5	-0.000445447	0.0424731	0.991632	0.999655	NA	0.0247269	0.0422515	0.558392	0.917402	NA	No	None
cg23541422	smoking	IVW	2	0.0336286	0.0735851	0.647669	0.950737	NA	0.0321162	0.0723711	0.657209	0.939312	NA	No	None
cg23551979	smoking	IVW	3	0.0473366	0.0417918	0.25735	0.732391	VWF	-0.0884879	0.0416746	0.0337285	0.332364	VWF	No	None
cg23565821	smoking	Wald ratio	1	-0.0245175	0.0917429	0.789283	0.973048	CUTA	0.052594	0.0913474	0.564779	0.919485	CUTA	No	None
cg23598378	smoking	IVW	3	0.037952	0.0608035	0.532513	0.924679	C6orf132	0.00432928	0.0335084	0.897199	0.988913	C6orf132	No	None
cg23606396	smoking	IVW	3	0.000428618	0.0340803	0.989965	0.999655	LOC285830	-0.247745	0.0540004	4.48e-06	0.000457196	LOC285830	No	None
cg23615741	smoking	IVW	4	0.172309	0.121597	0.156469	0.629297	NA	0.181414	0.142488	0.202952	0.690716	NA	No	None
cg23648810	smoking	Wald ratio	1	-0.107862	0.143018	0.450735	0.884134	KIAA1462	-0.0439439	0.14142	0.756002	0.972075	KIAA1462	No	None
cg23657179	smoking	IVW	2	0.0340802	0.0461416	0.46015	0.888935	C10orf41	0.107137	0.0452957	0.0180166	0.241548	C10orf41	No	None
cg23667432	smoking	Wald ratio	1	0.0246698	0.0798304	0.7573	0.965132	ALPP	-0.0274417	0.0784444	0.726471	0.963766	ALPP	No	None
cg23672278	smoking	IVW	2	-0.0250166	0.13735	0.855475	0.980988	FAM176B	0.027685	0.059293	0.640559	0.936791	FAM176B	No	None
cg23677833	smoking	Wald ratio	1	0.0276819	0.0607704	0.648738	0.950737	AP1M1	-0.0908312	0.0607704	0.135003	0.597557	AP1M1	No	None
cg23680900	smoking	Wald ratio	1	0.158865	0.102062	0.119575	0.569167	CYP1A1	0.169025	0.102062	0.0976998	0.535614	CYP1A1	No	None
cg23681440	smoking	IVW	4	-0.0576999	0.057299	0.313936	0.778872	NA	0.0911173	0.0717561	0.204149	0.690716	NA	No	None
cg23685969	smoking	Wald ratio	1	0.331103	0.159077	0.0373977	0.360581	ASCC1;C10orf104	0.251564	0.158152	0.11169	0.554299	ASCC1;C10orf104	No	None
cg23688411	smoking	IVW	2	-0.0317043	0.0956021	0.740171	0.964526	SFRS9;DYNLL1	0.106962	0.0617697	0.0833408	0.513009	SFRS9;DYNLL1	No	None
cg23689227	smoking	IVW	2	-0.088261	0.0906216	0.330081	0.791704	LPIN1	-0.202629	0.0886628	0.0222899	0.263538	LPIN1	No	None
cg23716141	smoking	IVW	4	-0.0126995	0.0261071	0.626657	0.946442	2023-09-09	-0.0227172	0.0330477	0.491827	0.894048	2023-09-09	No	None
cg23720331	smoking	IVW	2	-0.0356756	0.129122	0.782323	0.969085	TACC2	-0.0366646	0.0582634	0.529159	0.907999	TACC2	No	None
cg23749482	smoking	IVW	3	-0.112738	0.0427802	0.0084065	0.1495	NA	-0.0455412	0.0417953	0.275878	0.764683	NA	No	None
cg23756272	smoking	Wald ratio	1	0.0137764	0.0662033	0.835157	0.979085	BCL2	0.0520442	0.0650553	0.423711	0.874016	BCL2	No	None
cg23762517	smoking	IVW	6	0.0639303	0.0223898	0.0042991	0.10286	HIVEP3	0.0242204	0.0217885	0.266303	0.750526	HIVEP3	No	None
cg23766254	smoking	IVW	6	-0.0244676	0.050421	0.627488	0.946442	FAM171A2	-0.069206	0.0577957	0.231141	0.716741	FAM171A2	No	None
cg23771366	smoking	IVW	3	0.000429155	0.0460937	0.992571	0.999655	PRSS23	0.0145203	0.0453544	0.748853	0.969181	PRSS23	No	None
cg23781467	smoking	IVW	2	-0.689079	0.206229	0.000833798	0.0403975	VARS	0.632869	0.348231	0.0691582	0.46724	VARS	No	None
cg23793686	smoking	IVW	5	-0.0310813	0.0336841	0.356149	0.809163	NA	-0.00175749	0.0336897	0.958396	0.995889	NA	No	None
cg23813257	smoking	Wald ratio	1	-0.0915642	0.0514675	0.0752283	0.482757	IL32	-0.0661297	0.0505698	0.190978	0.683221	IL32	No	None
cg23831876	smoking	IVW	2	0.0160695	0.0643689	0.802861	0.976394	SLC1A4	0.129415	0.0629032	0.0396506	0.366107	SLC1A4	No	None
cg23842572	smoking	Wald ratio	1	0.0833908	0.0721998	0.24809	0.725559	MPRIP	-0.0519839	0.0711168	0.464801	0.889303	MPRIP	No	None
cg23845009	smoking	IVW	4	-0.0562825	0.0381101	0.139719	0.594372	ABTB2	0.0441266	0.0456176	0.333387	0.828765	ABTB2	No	None
cg23867494	smoking	Wald ratio	1	-0.374647	0.142337	0.00848554	0.1495	TNFRSF4	-0.285831	0.146387	0.0508707	0.410993	TNFRSF4	No	None
cg23884241	smoking	IVW	5	0.0123294	0.038506	0.748822	0.964526	HOXA4	0.0833614	0.0454939	0.0668973	0.458961	HOXA4	No	None
cg23916896	smoking	IVW	2	0.0281145	0.0789345	0.72171	0.964526	AHRR	-0.241376	0.0768575	0.00168624	0.0480827	AHRR	Yes	see Discussion of this study
cg23928726	smoking	IVW	2	-0.0179497	0.0384345	0.640485	0.950621	PEX10	-0.0402394	0.0376429	0.285079	0.778431	PEX10	No	None
cg23940612	smoking	IVW	4	0.0311117	0.0417455	0.456109	0.884823	NA	0.0585637	0.0399091	0.14226	0.604437	NA	No	None
cg23966547	smoking	IVW	2	0.163153	0.0981782	0.0965517	0.534861	SLC43A3	0.0137635	0.0970451	0.887218	0.988168	SLC43A3	No	None
cg23972860	smoking	IVW	7	-0.0146106	0.0270835	0.589566	0.944788	CAMTA1	-0.0300407	0.0268414	0.263058	0.748557	CAMTA1	No	None
cg23973524	smoking	IVW	2	0.0090733	0.118815	0.939129	0.991843	CRTC1	-0.0290139	0.0758563	0.702101	0.952109	CRTC1	No	None
cg23975840	smoking	IVW	4	-0.00356838	0.0271826	0.895558	0.985276	NA	-0.0146013	0.0322329	0.650552	0.938557	NA	No	None
cg24033122	smoking	IVW	7	-0.0426385	0.0277507	0.124419	0.569167	ITGAL	0.0837968	0.0315819	0.00797049	0.144437	ITGAL	No	None
cg24039042	smoking	IVW	5	0.0855442	0.0543288	0.115357	0.561712	NA	0.0228938	0.0411226	0.577718	0.926176	NA	No	None
cg24049050	smoking	IVW	2	0.0132406	0.0669554	0.843239	0.979085	ARHGAP29	-0.0945444	0.0831862	0.255731	0.743318	ARHGAP29	No	None
cg24049493	smoking	IVW	2	0.0581232	0.0467901	0.214158	0.699163	HIVEP3	0.0779342	0.0458703	0.089317	0.523565	HIVEP3	No	None
cg24082871	smoking	Wald ratio	1	-0.471537	0.238046	0.0476068	0.408328	SEZ6	-0.142372	0.234629	0.543986	0.91479	SEZ6	No	None
cg24090911	smoking	IVW	2	0.0892611	0.0538185	0.0972048	0.534861	AHRR	0.0684364	0.0810469	0.398443	0.857122	AHRR	No	None
cg24105081	smoking	IVW	2	-0.0485936	0.0770192	0.528087	0.922651	CACNA2D4	-0.0519949	0.0762344	0.495214	0.894048	CACNA2D4	No	None
cg24109116	smoking	Wald ratio	1	0.133132	0.0919009	0.147436	0.607937	MBLAC1	0.152009	0.0904106	0.092701	0.526086	MBLAC1	No	None
cg24128066	smoking	IVW	4	-0.00653831	0.0516968	0.899357	0.985276	CACNB2	-0.0276364	0.0513393	0.590364	0.926176	CACNB2	No	None
cg24134897	smoking	IVW	3	0.00756222	0.079535	0.924251	0.988129	TSPAN4	-0.0164427	0.157943	0.917086	0.994535	TSPAN4	No	None
cg24139443	smoking	Wald ratio	1	0.00489313	0.12093	0.967724	0.995246	NA	0.0237667	0.121629	0.845078	0.988168	NA	No	None
cg24142464	smoking	Wald ratio	1	0.254371	0.12842	0.0476172	0.408328	PABPC4	-0.123481	0.127185	0.331611	0.825677	PABPC4	No	None
cg24150385	smoking	Wald ratio	1	0.0415955	0.130976	0.750803	0.964526	LRIG1	0.111664	0.130729	0.393013	0.855277	LRIG1	No	None
cg24173182	smoking	IVW	3	0.0308697	0.0548491	0.573564	0.942005	HIC1	0.0827067	0.0651399	0.204199	0.690716	HIC1	No	None
cg24205387	smoking	Wald ratio	1	-0.304609	0.158995	0.0553853	0.438067	PITPNA	-0.16844	0.152698	0.269987	0.755418	PITPNA	No	None
cg24249791	smoking	IVW	3	-0.0221914	0.0467787	0.63522	0.947696	NA	0.00496606	0.0373224	0.894147	0.988913	NA	No	None
cg24257309	smoking	Wald ratio	1	-0.143393	0.0832396	0.0849507	0.509704	AVP	0.0107301	0.0838899	0.898223	0.988913	AVP	No	None
cg24287110	smoking	IVW	2	0.10504	0.0651687	0.107002	0.549385	KLF6	0.0309468	0.0923484	0.737543	0.965715	KLF6	No	None
cg24324354	smoking	Wald ratio	1	-0.0758997	0.0657313	0.248215	0.725559	GEFT	-0.00689998	0.0635524	0.913542	0.991802	GEFT	No	None
cg24327132	smoking	Wald ratio	1	-0.141189	0.10734	0.188394	0.672389	PKM2	-0.165807	0.104625	0.113017	0.556195	PKM2	No	None
cg24361098	smoking	IVW	5	0.025608	0.0239019	0.283999	0.7519	BCL11A	0.0125267	0.0555179	0.821487	0.985683	BCL11A	No	None
cg24379915	smoking	Wald ratio	1	0.0593074	0.0503215	0.238569	0.72116	DUSP4	0.101242	0.0497224	0.0417358	0.376476	DUSP4	No	None
cg24399529	smoking	IVW	2	-0.0457481	0.131907	0.728725	0.964526	MIR548H4;TMEM84	0.00317845	0.116107	0.978161	0.998853	MIR548H4;TMEM84	No	None
cg24426691	smoking	IVW	6	-0.0124791	0.0500444	0.803082	0.976394	CLDN10	0.0177675	0.0519628	0.732405	0.963766	CLDN10	No	None
cg24439334	smoking	Wald ratio	1	0.0549829	0.0734022	0.453819	0.88481	PEX10	-0.0346392	0.0728523	0.634451	0.936791	PEX10	No	None
cg24448421	smoking	IVW	5	0.0107305	0.0367402	0.770238	0.967124	NA	-0.059853	0.0514175	0.2444	0.730223	NA	No	None
cg24495528	smoking	Wald ratio	1	-0.0955533	0.0799173	0.231832	0.718866	RBM20	-0.0176629	0.0793382	0.823825	0.986435	RBM20	No	None
cg24497361	smoking	IVW	5	-0.0228027	0.0386289	0.554989	0.932006	RHOG	-0.0447347	0.0381462	0.240909	0.725247	RHOG	No	None
cg24503796	smoking	Wald ratio	1	-0.0624212	0.0394239	0.113346	0.559613	SCD	0.0269866	0.0375466	0.472295	0.891467	SCD	No	None
cg24503881	smoking	Wald ratio	1	-0.0539927	0.116213	0.642217	0.950621	FECH	-0.0303387	0.115699	0.79315	0.980224	FECH	No	None
cg24504361	smoking	IVW	3	0.0963489	0.0358	0.00711717	0.139867	KRT8	0.0863854	0.0370294	0.0196542	0.251215	KRT8	No	None
cg24518098	smoking	Wald ratio	1	0.0578592	0.0532118	0.276888	0.744742	NA	0.0715688	0.0518176	0.167228	0.645926	NA	No	None
cg24539517	smoking	IVW	6	-0.0179894	0.0306754	0.557576	0.932006	GRK5	-0.0205512	0.038029	0.588916	0.926176	GRK5	No	None
cg24576425	smoking	IVW	3	0.0189164	0.0564978	0.737764	0.964526	GALNT5	-0.022649	0.0781344	0.771914	0.97719	GALNT5	No	None
cg24578857	smoking	IVW	3	-0.039351	0.0293798	0.180445	0.663571	PLD6	0.0112392	0.029083	0.699162	0.95202	PLD6	No	None
cg24582007	smoking	IVW	2	-0.0964803	0.173474	0.578099	0.944788	NA	-0.127638	0.215012	0.552758	0.91479	NA	No	None
cg24608218	smoking	IVW	4	-0.0428888	0.0649645	0.509134	0.907044	BASP1	0.0690572	0.0589292	0.24125	0.725247	BASP1	No	None
cg24647428	smoking	IVW	5	-0.0534535	0.0366185	0.144361	0.605153	NA	-0.0556559	0.0262163	0.033758	0.332364	NA	No	None
cg24683623	smoking	IVW	3	-0.115839	0.234674	0.621576	0.946014	FGF2	-0.138444	0.157264	0.37868	0.853258	FGF2	No	None
cg24688690	smoking	IVW	3	0.0330331	0.0392778	0.40034	0.847008	AHRR	-0.10731	0.128829	0.404865	0.863136	AHRR	No	None
cg24714606	smoking	Wald ratio	1	0.0842846	0.164355	0.608077	0.946014	MBNL2	-0.21914	0.161345	0.174397	0.65706	MBNL2	No	None
cg24715735	smoking	IVW	3	-0.0489764	0.114789	0.669623	0.955646	HPN	-0.0453809	0.0793245	0.56726	0.921203	HPN	No	None
cg24718197	smoking	IVW	2	0.0339736	0.0301445	0.259733	0.732391	NA	-0.0289143	0.0853144	0.734674	0.965268	NA	No	None
cg24719910	smoking	Wald ratio	1	0.314818	0.0974732	0.00123882	0.0500175	TGFBR2	0.236839	0.0953993	0.0130424	0.209078	TGFBR2	No	None
cg24741609	smoking	IVW	3	0.0131751	0.0378868	0.728029	0.964526	GLIS1	0.00197437	0.0316136	0.950202	0.995889	GLIS1	No	None
cg24759108	smoking	Wald ratio	1	0.0378425	0.182631	0.835848	0.979085	LHPP	0.222119	0.177695	0.2113	0.697972	LHPP	No	None
cg24771152	smoking	IVW	4	-0.266522	0.269753	0.323141	0.790337	VARS	0.15447	0.259377	0.551481	0.91479	VARS	No	None
cg24807547	smoking	IVW	4	-0.0335143	0.077466	0.665282	0.955646	NA	-0.0671056	0.0762661	0.37892	0.853258	NA	No	None
cg24807889	smoking	Wald ratio	1	-0.24462	0.0839675	0.00357671	0.0947996	NA	-0.0959629	0.0831107	0.248238	0.738071	NA	No	None
cg24838345	smoking	IVW	4	-0.0992699	0.0727749	0.172546	0.657012	MTSS1	-0.00269081	0.0489933	0.956201	0.995889	MTSS1	No	None
cg24838825	smoking	IVW	3	0.0425325	0.0545889	0.435896	0.870225	NA	0.060489	0.0543782	0.265977	0.750526	NA	No	None
cg24842354	smoking	Wald ratio	1	0.183739	0.0684741	0.00728923	0.139867	PRKCZ	0.13885	0.0673328	0.0391938	0.364308	PRKCZ	No	None
cg24847230	smoking	Wald ratio	1	-0.513265	0.183789	0.00522729	0.116994	UBE2Z	-0.241167	0.183341	0.188374	0.683221	UBE2Z	No	None
cg24848615	smoking	IVW	2	-0.0400731	0.0721446	0.578584	0.944788	NFIC	-0.110283	0.0840187	0.189317	0.683221	NFIC	No	None
cg24859433	smoking	Wald ratio	1	-0.245338	0.0783459	0.00173931	0.0601926	NA	-0.0124854	0.0795944	0.875353	0.988168	NA	No	None
cg24869815	smoking	Wald ratio	1	0.00199666	0.0843591	0.981117	0.9955	RECQL5;LOC100130933	-0.224126	0.0833607	0.00717474	0.13639	RECQL5;LOC100130933	No	None
cg24931658	smoking	IVW	3	-0.115514	0.0844027	0.171122	0.657012	EPB49	0.0143451	0.105498	0.891841	0.988913	EPB49	No	None
cg24939196	smoking	IVW	2	-0.122469	0.0663114	0.0647656	0.462043	NA	-0.127084	0.0648899	0.050177	0.410993	NA	No	None
cg24981097	smoking	Wald ratio	1	0.0065143	0.069943	0.925795	0.988129	STK24	-0.0305143	0.0685716	0.65632	0.939312	STK24	No	None
cg24996979	smoking	IVW	3	0.110023	0.0525907	0.0364324	0.356596	C14orf43	-0.0435704	0.05015	0.384956	0.853258	C14orf43	No	None
cg25004427	smoking	IVW	2	0.0122808	0.208086	0.952938	0.994183	AHRR	-0.15804	0.139979	0.258885	0.743318	AHRR	No	None
cg25008614	smoking	Wald ratio	1	-0.028248	0.119682	0.813413	0.979085	SPG11	-0.0408852	0.118195	0.729409	0.963766	SPG11	No	None
cg25011395	smoking	IVW	2	0.0790434	0.0545177	0.147096	0.607937	CNTROB;TRAPPC1	0.0890293	0.0696416	0.201111	0.690716	CNTROB;TRAPPC1	No	None
cg25043050	smoking	IVW	2	-0.0142692	0.0948836	0.88046	0.982516	FOXI2	-0.0461541	0.0777344	0.552685	0.91479	FOXI2	No	None
cg25062539	smoking	Wald ratio	1	0.226691	0.146018	0.120546	0.569167	IL7	0.0701855	0.143598	0.625009	0.936547	IL7	No	None
cg25064552	smoking	IVW	3	-0.0413188	0.0987985	0.675791	0.956271	SLC39A1	0.0201532	0.0496265	0.68467	0.944581	SLC39A1	No	None
cg25066772	smoking	IVW	3	-0.0130333	0.0465652	0.77956	0.967748	RIN3	0.0303249	0.046339	0.512845	0.905021	RIN3	No	None
cg25076959	smoking	Wald ratio	1	-0.0202186	0.0346605	0.559669	0.933424	NA	-0.0232514	0.0343717	0.498742	0.895621	NA	No	None
cg25096368	smoking	Wald ratio	1	-0.0588442	0.20362	0.772588	0.967124	NA	-0.0382955	0.201752	0.849454	0.988168	NA	No	None
cg25097946	smoking	IVW	2	0.173022	0.106544	0.104386	0.545836	SORBS1	-0.0252014	0.104713	0.80981	0.982203	SORBS1	No	None
cg25124943	smoking	Wald ratio	1	0.154879	0.188458	0.411176	0.855927	NA	0.0814271	0.190136	0.668465	0.941572	NA	No	None
cg25157472	smoking	IVW	2	-0.0344613	0.0638581	0.589436	0.944788	IQSEC1	-0.0140764	0.0930463	0.879752	0.988168	IQSEC1	No	None
cg25174412	smoking	IVW	2	0.0639149	0.14385	0.656814	0.954202	NA	-0.0603752	0.0834402	0.469327	0.889727	NA	No	None
cg25189904	smoking	IVW	2	-0.0944811	0.06433	0.141916	0.600508	GNG12	-0.0556631	0.0693277	0.422033	0.873343	GNG12	No	None
cg25197194	smoking	IVW	3	-0.01208	0.0767468	0.874929	0.982516	CCDC48	0.00784143	0.0508623	0.877476	0.988168	CCDC48	No	None
cg25198941	smoking	Wald ratio	1	0.0243401	0.0556821	0.66202	0.955646	NA	-0.0560155	0.0553486	0.311515	0.808494	NA	No	None
cg25212025	smoking	IVW	2	0.0638639	0.031187	0.0405823	0.383651	PARD3	0.0265402	0.0307876	0.388665	0.853258	PARD3	No	None
cg25212453	smoking	Wald ratio	1	-0.109896	0.123035	0.371748	0.825293	SLC43A2	0.0430026	0.119452	0.718847	0.961336	SLC43A2	No	None
cg25221975	smoking	IVW	2	0.0776078	0.0635812	0.222234	0.704228	FBLN2	-0.0573448	0.0627353	0.360677	0.848737	FBLN2	No	None
cg25224090	smoking	Wald ratio	1	-0.168621	0.0779752	0.0305797	0.336724	SRRT	-0.285097	0.0765132	0.000194454	0.00919625	SRRT	No	None
cg25227803	smoking	Wald ratio	1	-0.194567	0.175474	0.267513	0.742302	WNT8B	0.0154562	0.172746	0.928705	0.995233	WNT8B	No	None
cg25278144	smoking	Wald ratio	1	-0.359786	0.133823	0.00717686	0.139867	TBC1D16	-0.207681	0.12651	0.100669	0.5398	TBC1D16	No	None
cg25284397	smoking	Wald ratio	1	-0.0112197	0.0470161	0.811388	0.979085	CDK6	-0.0866859	0.0471496	0.0659848	0.457038	CDK6	No	None
cg25305703	smoking	IVW	2	0.109784	0.0596269	0.0655951	0.462043	NA	-0.045957	0.0588674	0.434986	0.876454	NA	No	None
cg25313468	smoking	IVW	5	0.0414843	0.0358903	0.247737	0.725559	REST	0.0276682	0.0375038	0.460671	0.889303	REST	No	None
cg25318189	smoking	Wald ratio	1	0.265048	0.0978508	0.00675483	0.13863	GNA12	0.156136	0.0978508	0.110566	0.554299	GNA12	No	None
cg25323554	smoking	IVW	2	0.0466852	0.120606	0.69869	0.963059	C17orf63	0.146041	0.118707	0.218597	0.702919	C17orf63	No	None
cg25341560	smoking	IVW	3	-0.0397144	0.0300476	0.186263	0.668766	SCN1B;HPN	-0.0240221	0.0307772	0.435087	0.876454	SCN1B;HPN	No	None
cg25347941	smoking	IVW	6	-0.0244564	0.0336296	0.467087	0.891737	TTLL1	-0.0243632	0.0511995	0.634183	0.936791	TTLL1	No	None
cg25349939	smoking	Wald ratio	1	-0.0798045	0.151447	0.598231	0.945755	GTDC1	0.0643877	0.149633	0.666975	0.941572	GTDC1	No	None
cg25376310	smoking	IVW	3	0.0112602	0.143152	0.937304	0.990795	ZDHHC14	0.0989817	0.171006	0.562711	0.918326	ZDHHC14	No	None
cg25385733	smoking	Wald ratio	1	0.0915574	0.171404	0.59323	0.944788	2023-03-04	0.117108	0.16821	0.486302	0.894048	2023-03-04	No	None
cg25421530	smoking	Wald ratio	1	-0.0840212	0.1171	0.473057	0.892902	SORBS1	-0.0661584	0.1171	0.572093	0.925178	SORBS1	No	None
cg25422678	smoking	IVW	3	0.32704	0.102782	0.00146319	0.0535029	BRE	0.0529569	0.111442	0.634647	0.936791	BRE	No	None
cg25464840	smoking	IVW	2	0.00942189	0.0766765	0.902203	0.986165	FRMD4A	0.0605307	0.074865	0.418785	0.873144	FRMD4A	No	None
cg25537245	smoking	Wald ratio	1	0.0142332	0.110477	0.897489	0.985276	NA	0.0169443	0.108444	0.875836	0.988168	NA	No	None
cg25587091	smoking	Wald ratio	1	0.0259285	0.272697	0.92425	0.988129	NA	-0.125172	0.266438	0.638499	0.936791	NA	No	None
cg25593631	smoking	Wald ratio	1	0.0388341	0.0979813	0.691853	0.961845	NA	0.0185209	0.0967865	0.848245	0.988168	NA	No	None
cg25607920	smoking	IVW	6	0.141247	0.0375242	0.000167117	0.0107958	HIVEP3	0.0249967	0.0301285	0.406726	0.863791	HIVEP3	No	None
cg25611057	smoking	Wald ratio	1	0.106502	0.0648697	0.100633	0.537265	NA	0.0348553	0.0636594	0.584016	0.926176	NA	No	None
cg25618424	smoking	Wald ratio	1	0.197141	0.152653	0.196555	0.685742	PRDM16	-0.163993	0.152653	0.282695	0.776492	PRDM16	No	None
cg25625514	smoking	IVW	3	0.0169443	0.0309327	0.583843	0.944788	NA	0.0332863	0.02355	0.157529	0.624278	NA	No	None
cg25629790	smoking	Wald ratio	1	0.103792	0.0624292	0.0964023	0.534861	PODN	0.117151	0.0614015	0.0563977	0.431987	PODN	No	None
cg25648203	smoking	IVW	2	-0.0738531	0.0545818	0.176032	0.657012	AHRR	0.0350488	0.102142	0.731494	0.963766	AHRR	No	None
cg25649826	smoking	IVW	2	-0.0250043	0.0509621	0.623678	0.946014	USP22	-0.00345175	0.0347918	0.92097	0.994853	USP22	No	None
cg25658983	smoking	IVW	3	-0.0834322	0.0755649	0.269544	0.742597	SIAH3	-0.0363133	0.0594627	0.541404	0.914445	SIAH3	No	None
cg25664715	smoking	IVW	3	0.19008	0.0680048	0.00518833	0.116994	LST1	0.144624	0.113104	0.201007	0.690716	LST1	No	None
cg25684105	smoking	IVW	5	-0.020848	0.039182	0.59467	0.944788	TXNRD1	-0.0533176	0.039418	0.176177	0.659473	TXNRD1	No	None
cg25727671	smoking	IVW	2	0.256355	0.0979607	0.00887274	0.15353	HOXA7	0.289099	0.0966228	0.00277122	0.0707074	HOXA7	No	None
cg25730428	smoking	Wald ratio	1	-0.493605	0.130306	0.000151838	0.010147	MAS1L	-0.582128	0.131014	8.86e-06	0.000858977	MAS1L	YES	37151561
cg25741533	smoking	IVW	2	-0.0307427	0.0783888	0.694924	0.962792	NA	-0.00898841	0.0480519	0.851617	0.988168	NA	No	None
cg25745937	smoking	IVW	3	-0.00148598	0.0479732	0.975289	0.995246	MCF2L	0.0406917	0.0472816	0.389445	0.853258	MCF2L	No	None
cg25773262	smoking	Wald ratio	1	0.139945	0.132127	0.289522	0.75926	BCAN	0.021109	0.13369	0.87454	0.988168	BCAN	No	None
cg25799109	smoking	IVW	3	0.0585057	0.0620889	0.346045	0.807882	ARHGEF3;SPATA12	-0.0500429	0.0587066	0.393979	0.855459	ARHGEF3;SPATA12	No	None
cg25809905	smoking	IVW	7	0.068635	0.0646865	0.288672	0.758078	ITGA2B	0.0810275	0.0509522	0.111775	0.554299	ITGA2B	No	None
cg25839482	smoking	IVW	4	-0.00560284	0.0247302	0.820767	0.979085	IMP3	0.0303114	0.0245951	0.217793	0.701827	IMP3	No	None
cg25879836	smoking	Wald ratio	1	-0.0911494	0.131927	0.489623	0.898521	TAF10	-0.103942	0.130328	0.425134	0.874245	TAF10	No	None
cg25923345	smoking	Wald ratio	1	-0.0406285	0.121885	0.738883	0.964526	POP7	-0.239839	0.12123	0.047886	0.40022	POP7	No	None
cg25947283	smoking	IVW	2	0.0196264	0.046326	0.671814	0.955929	LASS4	0.0340819	0.046326	0.461915	0.889303	LASS4	No	None
cg25949550	smoking	Wald ratio	1	-0.00578909	0.0776702	0.940585	0.9923	CNTNAP2	-0.0656096	0.0767054	0.39236	0.855105	CNTNAP2	No	None
cg25953130	smoking	IVW	2	0.0116351	0.170092	0.945464	0.994074	ARID5B	0.19867	0.0782513	0.011121	0.189154	ARID5B	No	None
cg25955180	smoking	IVW	4	-0.0972442	0.295122	0.741774	0.964526	PRRT1	-0.141618	0.435551	0.74507	0.969181	PRRT1	No	None
cg25962015	smoking	IVW	3	-0.0964118	0.0785934	0.219929	0.703338	KIAA0087	-0.0556434	0.0460456	0.226878	0.714491	KIAA0087	No	None
cg25985583	smoking	Wald ratio	1	-0.0367805	0.142795	0.796734	0.975043	SNX10	-0.642576	0.139189	3.9e-06	0.000420117	SNX10	Yes	34747049, 33488076
cg25998745	smoking	IVW	2	0.00253488	0.0753997	0.973181	0.995246	NA	-0.0635083	0.0805765	0.430595	0.876454	NA	No	None
cg26038582	smoking	IVW	8	0.130865	0.0338834	0.000112358	0.00900438	HIVEP3	0.0259275	0.0298198	0.384588	0.853258	HIVEP3	No	None
cg26055950	smoking	IVW	3	-0.0373094	0.0304992	0.22122	0.70398	TP73	-0.0483665	0.030327	0.11075	0.554299	TP73	No	None
cg26062856	smoking	IVW	2	-0.276233	0.132874	0.0376254	0.36098	ATP10A	-0.155231	0.0954405	0.103849	0.544227	ATP10A	No	None
cg26076054	smoking	IVW	3	0.0474752	0.0542458	0.381472	0.834476	AHRR	0.115518	0.0674218	0.0866462	0.518062	AHRR	No	None
cg26077378	smoking	IVW	3	0.0402224	0.077096	0.601866	0.945999	ZNF385D	0.00456269	0.0735497	0.950535	0.995889	ZNF385D	No	None
cg26077811	smoking	Wald ratio	1	0.0952756	0.137959	0.489812	0.898521	USP2	-0.171496	0.13491	0.203662	0.690716	USP2	No	None
cg26099045	smoking	IVW	2	0.00705725	0.0580474	0.903234	0.986734	NA	0.0238105	0.0834621	0.775425	0.977249	NA	No	None
cg26102435	smoking	IVW	3	0.00794887	0.0227307	0.726566	0.964526	NA	-0.0266086	0.0223927	0.234727	0.721293	NA	No	None
cg26105278	smoking	IVW	2	-0.0753821	0.0598972	0.208202	0.691709	TP73	-0.0987285	0.0598289	0.098906	0.538035	TP73	No	None
cg26105649	smoking	IVW	3	0.0350898	0.0321617	0.275253	0.744742	C1orf57	0.0270104	0.0213982	0.206849	0.693742	C1orf57	No	None
cg26126879	smoking	IVW	7	0.0433563	0.0261796	0.0976999	0.534861	NA	0.0135713	0.0259533	0.601036	0.926176	NA	No	None
cg26132737	smoking	IVW	5	0.0212998	0.0708655	0.763745	0.967124	ANKRD44	-0.0126046	0.0409638	0.758311	0.974396	ANKRD44	No	None
cg26146569	smoking	IVW	2	-0.0851199	0.0295138	0.00392568	0.0993245	KLF13	-0.0540581	0.0416633	0.19446	0.689319	KLF13	No	None
cg26161820	smoking	IVW	4	-0.0207333	0.137332	0.879998	0.982516	STARD3;PPP1R1B	-0.00412778	0.068154	0.951705	0.995889	STARD3;PPP1R1B	No	None
cg26203136	smoking	IVW	3	-0.00839563	0.0728	0.908188	0.98742	PRKAR1B	-0.0243309	0.0540128	0.652375	0.939312	PRKAR1B	No	None
cg26219092	smoking	Wald ratio	1	0.194362	0.119394	0.103545	0.54382	NA	0.113841	0.1187	0.337526	0.830538	NA	No	None
cg26219182	smoking	Wald ratio	1	-0.0694105	0.150773	0.645254	0.950737	EIF3I;C1orf91	0.0487253	0.148015	0.74201	0.969181	EIF3I;C1orf91	No	None
cg26242531	smoking	Wald ratio	1	0.306685	0.0796156	0.000117123	0.00900438	ZFYVE21	0.15876	0.0777312	0.0411095	0.374469	ZFYVE21	No	None
cg26253500	smoking	IVW	6	-0.00259196	0.0360332	0.942656	0.993402	CHRM2	0.00315445	0.0360442	0.930261	0.995233	CHRM2	No	None
cg26257411	smoking	IVW	6	-0.0544571	0.081201	0.502446	0.905215	SYNGAP1	0.0294767	0.046471	0.525882	0.906742	SYNGAP1	No	None
cg26271591	smoking	IVW	6	0.0126937	0.0238281	0.594227	0.944788	NFE2L2	0.00764633	0.0239723	0.749753	0.969181	NFE2L2	No	None
cg26276120	smoking	Wald ratio	1	0.0759447	0.0435023	0.0808522	0.499193	TPI1	-0.0651305	0.0432565	0.132149	0.59314	TPI1	No	None
cg26351966	smoking	IVW	5	-0.0324225	0.0212586	0.127223	0.57591	SCD	0.00707809	0.0205425	0.730427	0.963766	SCD	No	None
cg26361535	smoking	IVW	2	0.0292293	0.0547543	0.593462	0.944788	ZC3H3	0.112262	0.0541737	0.038241	0.36352	ZC3H3	No	None
cg26403843	smoking	IVW	6	-0.108659	0.064701	0.0930724	0.526336	RNF145	-0.00493115	0.0797911	0.950722	0.995889	RNF145	No	None
cg26405020	smoking	Wald ratio	1	0.321019	0.0837028	0.000125448	0.00900438	FES	0.168832	0.0808493	0.0367766	0.356549	FES	No	None
cg26467528	smoking	IVW	5	-0.0120317	0.198747	0.951727	0.994183	BAT4;CSNK2B	0.101055	0.245538	0.680659	0.944581	BAT4;CSNK2B	No	None
cg26477856	smoking	Wald ratio	1	-0.0576624	0.0972159	0.553089	0.932006	DGKA	-0.0662403	0.0957863	0.489225	0.894048	DGKA	No	None
cg26539631	smoking	Wald ratio	1	-0.0462725	0.126276	0.714038	0.964526	ATF6B;FKBPL	-0.0780577	0.122384	0.523598	0.906742	ATF6B;FKBPL	No	None
cg26542660	smoking	Wald ratio	1	-0.0688911	0.125669	0.58356	0.944788	CEP135	0.0211973	0.123398	0.863611	0.988168	CEP135	No	None
cg26574777	smoking	IVW	4	0.048565	0.0403561	0.228817	0.714086	PCCA	0.0323464	0.0524112	0.537125	0.912791	PCCA	No	None
cg26585644	smoking	IVW	2	-0.0163289	0.0746345	0.826818	0.979085	DCI	-0.0331052	0.039867	0.406318	0.863791	DCI	No	None
cg26589669	smoking	Wald ratio	1	-0.0205814	0.0602999	0.732865	0.964526	GSTO2	-0.0115545	0.0599388	0.847138	0.988168	GSTO2	No	None
cg26599989	smoking	Wald ratio	1	-0.0301031	0.0402824	0.454882	0.884823	TOLLIP	0.0382813	0.0396734	0.334589	0.828862	TOLLIP	No	None
cg26640901	smoking	IVW	3	-0.0133126	0.052645	0.800365	0.976153	C10orf26	0.00362559	0.0680342	0.9575	0.995889	C10orf26	No	None
cg26657675	smoking	Wald ratio	1	-0.153286	0.112948	0.174736	0.657012	NA	-0.128463	0.111707	0.250144	0.738071	NA	No	None
cg26681628	smoking	IVW	4	-0.0239533	0.0905054	0.79127	0.973376	NA	0.0104231	0.102328	0.918868	0.994731	NA	No	None
cg26703507	smoking	IVW	3	-0.0305487	0.037678	0.41749	0.860289	SLC20A1	-0.036849	0.023977	0.124329	0.582306	SLC20A1	No	None
cg26703534	smoking	IVW	2	0.156316	0.0839656	0.0626508	0.461085	AHRR	-0.189448	0.0905699	0.0364625	0.35528	AHRR	No	None
cg26707709	smoking	IVW	2	0.034057	0.0510778	0.504921	0.905215	SNED1	0.0685595	0.0537141	0.201822	0.690716	SNED1	No	None
cg26716839	smoking	Wald ratio	1	0.160783	0.174097	0.355731	0.809163	UNC119B	-0.211988	0.172048	0.217896	0.701827	UNC119B	No	None
cg26724967	smoking	IVW	3	-0.0315137	0.07726	0.683354	0.956271	IL32	-0.0867338	0.0659674	0.188578	0.683221	IL32	No	None
cg26728709	smoking	IVW	3	-0.0310285	0.0230815	0.17885	0.660874	ARSJ	-0.019593	0.0228382	0.390945	0.854614	ARSJ	No	None
cg26751513	smoking	Wald ratio	1	0.012438	0.0839565	0.882226	0.982516	TELO2	0.130599	0.0856525	0.127321	0.583629	TELO2	No	None
cg26756208	smoking	Wald ratio	1	0.0954619	0.134354	0.477378	0.892902	NA	-0.193752	0.132232	0.142855	0.604437	NA	No	None
cg26764244	smoking	IVW	4	-0.122118	0.0476344	0.0103579	0.17157	GNG12	-0.0722778	0.0588752	0.219581	0.703452	GNG12	No	None
cg26801037	smoking	Wald ratio	1	-0.182499	0.212481	0.390398	0.838916	NA	-0.14991	0.212481	0.480486	0.894048	NA	No	None
cg26837477	smoking	Wald ratio	1	-0.309069	0.228289	0.175785	0.657012	ENTPD4	0.0526822	0.222436	0.812779	0.982203	ENTPD4	No	None
cg26844633	smoking	Wald ratio	1	-0.176098	0.134351	0.189947	0.672977	NA	0.0144218	0.132074	0.913048	0.991802	NA	No	None
cg26850624	smoking	IVW	5	0.0264513	0.0271918	0.330669	0.792134	AHRR	0.10545	0.0259077	4.7e-05	0.00325475	AHRR	Yes	see Discussion of this study
cg26895569	smoking	Wald ratio	1	-0.038952	0.0861044	0.650995	0.950737	PLEKHA6	0.0545328	0.0856943	0.524539	0.906742	PLEKHA6	No	None
cg26900995	smoking	IVW	2	0.0367231	0.0550548	0.504755	0.905215	CYTSB	-0.0485609	0.0631157	0.441658	0.879236	CYTSB	No	None
cg26908328	smoking	IVW	4	-0.0378421	0.0403522	0.348349	0.807882	SERINC5	0.0321591	0.0396556	0.417388	0.871169	SERINC5	No	None
cg26937798	smoking	IVW	3	-0.0200915	0.0409199	0.62343	0.946014	IL4R	-0.020788	0.0401075	0.604244	0.926176	IL4R	No	None
cg26942124	smoking	IVW	5	-0.0150908	0.0546822	0.782568	0.969085	ZNF608	0.0945335	0.0743213	0.203389	0.690716	ZNF608	No	None
cg26954197	smoking	Wald ratio	1	0.047438	0.0755324	0.529972	0.923638	AHRR	0.354634	0.0746112	2e-06	0.000228118	AHRR	Yes	see Discussion of this study
cg26963277	smoking	Wald ratio	1	-0.0471006	0.0432557	0.276203	0.744742	KCNQ1OT1;KCNQ1	-0.0841082	0.0422944	0.0467414	0.39405	KCNQ1OT1;KCNQ1	No	None
cg26964651	smoking	IVW	2	0.223624	0.132305	0.0909878	0.521699	NA	-0.029808	0.225648	0.894906	0.988913	NA	No	None
cg26985798	smoking	IVW	2	-0.138662	0.263407	0.598598	0.945755	MS4A15	-0.135771	0.289369	0.638928	0.936791	MS4A15	No	None
cg26992634	smoking	IVW	2	-0.0115282	0.0584981	0.843772	0.979085	UBTD2	0.0140215	0.0574615	0.807218	0.982203	UBTD2	No	None
cg26995224	smoking	IVW	4	-0.0309356	0.0346581	0.372076	0.825293	KDM2B	0.00718421	0.0486725	0.882656	0.988168	KDM2B	No	None
cg26996569	smoking	IVW	2	-0.0508013	0.0321474	0.114047	0.559613	NA	0.00564291	0.03107	0.855881	0.988168	NA	No	None
cg27000944	smoking	Wald ratio	1	0.111074	0.152492	0.466372	0.891737	C17orf95;JMJD6	-0.432059	0.150609	0.00412097	0.0937307	C17orf95;JMJD6	No	None
cg27006914	smoking	IVW	4	0.00831799	0.0476979	0.86156	0.98162	RNF216	-0.0290867	0.0376404	0.439669	0.878885	RNF216	No	None
cg27025995	smoking	IVW	2	0.0265243	0.0223807	0.23596	0.72116	COL22A1	0.0485498	0.0273472	0.0758466	0.485368	COL22A1	No	None
cg27055894	smoking	Wald ratio	1	-0.0968162	0.0613871	0.114763	0.560227	TP73	-0.0648949	0.0617378	0.293196	0.782607	TP73	No	None
cg27067781	smoking	IVW	3	0.0537245	0.331453	0.871237	0.982516	PRRT1	0.43119	0.404727	0.286701	0.778431	PRRT1	No	None
cg27113548	smoking	Wald ratio	1	-0.427661	0.226004	0.0584548	0.450037	NA	-0.211184	0.217536	0.331646	0.825677	NA	No	None
cg27165835	smoking	Wald ratio	1	0.00582307	0.0593954	0.921901	0.988129	PAOX	-0.00745353	0.0612587	0.903158	0.988913	PAOX	No	None
cg27178191	smoking	IVW	2	0.172981	0.240281	0.471579	0.892902	SLC4A8	0.0464878	0.16291	0.77537	0.977249	SLC4A8	No	None
cg27182159	smoking	IVW	4	-0.10515	0.133711	0.431633	0.868116	RPS18	-0.137237	0.121514	0.258733	0.743318	RPS18	No	None
cg27193080	smoking	Wald ratio	1	0.0485961	0.0294283	0.098669	0.534861	IFT122	-0.015898	0.0296538	0.591874	0.926176	IFT122	No	None
cg27241845	smoking	IVW	2	0.0194975	0.0374803	0.60292	0.946014	NA	0.00943765	0.0396795	0.812	0.982203	NA	No	None
cg27252776	smoking	IVW	3	-0.0371705	0.0255945	0.146423	0.607937	ITGB5	0.020259	0.0251352	0.420243	0.8732	ITGB5	No	None
cg27262054	smoking	IVW	5	0.00773852	0.0509043	0.87917	0.982516	ZFHX3	-0.0557628	0.0348199	0.109274	0.554299	ZFHX3	No	None
cg27289478	smoking	IVW	3	0.0213675	0.0885491	0.809317	0.979085	RNF4	-0.0328743	0.0374367	0.379873	0.853258	RNF4	No	None
cg27298570	smoking	IVW	3	-0.0148452	0.0379422	0.695607	0.962792	TMEM114	-0.0640235	0.0373894	0.0868334	0.518062	TMEM114	No	None
cg27310486	smoking	Wald ratio	1	-0.744222	0.146782	3.97e-07	7.28e-05	CCDC71	-1.00321	0.144963	4.5e-12	8.73e-09	CCDC71	No	None
cg27312979	smoking	IVW	2	0.0353641	0.066235	0.593398	0.944788	SORBS1	0.0394336	0.0653718	0.546362	0.91479	SORBS1	No	None
cg27332104	smoking	Wald ratio	1	-0.204366	0.141035	0.147325	0.607937	NA	-0.147772	0.140586	0.293204	0.782607	NA	No	None
cg27405731	smoking	IVW	2	0.0211458	0.0550942	0.701118	0.964526	CUX1	0.0831356	0.0543076	0.125812	0.583629	CUX1	No	None
cg27409015	smoking	IVW	4	0.0380323	0.034208	0.266226	0.742122	GALNT5	-0.0127415	0.0571128	0.823463	0.986435	GALNT5	No	None
cg27423838	smoking	Wald ratio	1	-0.16702	0.115528	0.148257	0.610027	NA	0.0363087	0.112887	0.747727	0.969181	NA	No	None
cg27424326	smoking	IVW	3	-0.0491939	0.0853599	0.564405	0.937874	NA	-0.012444	0.0839835	0.882207	0.988168	NA	No	None
cg27430293	smoking	Wald ratio	1	-0.109566	0.0719894	0.128015	0.576677	NA	-0.0502343	0.0711983	0.480465	0.894048	NA	No	None
cg27443779	smoking	Wald ratio	1	0.290609	0.189988	0.126112	0.572375	PDE3B;PSMA1	-0.00198594	0.18734	0.991542	0.998853	PDE3B;PSMA1	No	None
cg27449150	smoking	Wald ratio	1	-0.102243	0.113092	0.365958	0.818525	NA	-0.189363	0.112434	0.092141	0.525475	NA	No	None
cg27468704	smoking	IVW	3	-0.128397	0.0642411	0.0456433	0.398454	HPS4	-0.0279273	0.103902	0.788095	0.977946	HPS4	No	None
cg27488095	smoking	Wald ratio	1	0.0711217	0.0933721	0.446238	0.876199	TM4SF5	0.0198664	0.0961534	0.836313	0.986453	TM4SF5	No	None
cg27514333	smoking	IVW	4	-0.00925394	0.0409007	0.821004	0.979085	SMAD6	-0.0648092	0.0405524	0.110007	0.554299	SMAD6	No	None
cg27526649	smoking	IVW	7	0.0483718	0.0415952	0.244863	0.724341	NA	-0.0224879	0.0300037	0.453553	0.888322	NA	No	None
cg27537125	smoking	IVW	2	0.0229196	0.137592	0.867704	0.982516	NA	-0.0437323	0.0815014	0.591555	0.926176	NA	No	None
cg27560367	smoking	IVW	3	0.0162767	0.0467702	0.72783	0.964526	DCUN1D2;TMCO3	-0.0237581	0.0555384	0.668812	0.941572	DCUN1D2;TMCO3	No	None
cg27579313	smoking	IVW	2	0.0844258	0.161668	0.60152	0.945999	ZBTB4	-0.0977909	0.16458	0.552389	0.91479	ZBTB4	No	None
cg27583010	smoking	Wald ratio	1	0.155035	0.0896987	0.0839174	0.508469	CORO1A;LOC606724	-0.29069	0.0880376	0.000960368	0.0322114	CORO1A;LOC606724	No	None
cg27589809	smoking	Wald ratio	1	0.184431	0.125021	0.140157	0.594372	CISH	0.191147	0.123471	0.121594	0.578733	CISH	No	None
cg27592424	smoking	Wald ratio	1	-0.290466	0.16611	0.0803543	0.499124	C16orf58	-0.0281389	0.164295	0.864011	0.988168	C16orf58	No	None
cg27615603	smoking	Wald ratio	1	0.0835925	0.135625	0.537662	0.925715	PYCARD	0.291721	0.134772	0.0304216	0.313764	PYCARD	No	None
cg27618939	smoking	IVW	4	0.007082	0.045518	0.876359	0.982516	XKR9;LACTB2	0.0149397	0.0535322	0.780184	0.977946	XKR9;LACTB2	No	None
cg27628849	smoking	IVW	2	-0.152242	0.102981	0.139314	0.594372	PHF17	-0.0398709	0.10242	0.697063	0.951559	PHF17	No	None
cg27633342	smoking	IVW	2	-0.0397174	0.0770306	0.606129	0.946014	MYO5C	-0.053556	0.178219	0.763791	0.97719	MYO5C	No	None
cg27635485	smoking	Wald ratio	1	-0.179899	0.154453	0.24412	0.724341	VEGFC	-0.0935002	0.151494	0.537111	0.912791	VEGFC	No	None
cg13897348	smoking	Wald ratio	1	\	\	\	\	\	0.091327	0.0511431	0.0741455	0.479227	MIB2	No	None
n_mQTL, the number of mQTLs used in the MR analysis. FDR, false discovery rate.
MR estimates were measured through the Wald ratio approach and combined using the IVW method if there were more than one independent instrumental variant. All tests were two-sided and adjusted for multiple comparisons.

## Sheet: Data S2
Supplementary Data 2. Horizontal pleiotropy detected by MR-Egger method in the analysis of smoking-related DNA methylation with CD and UC risk
		Crohn's disease			Ulcerative colitis
CpG	Exposure	MR-Egger_intercept	se	pval	MR-Egger_intercept	se	pval
cg00000714	Smoking	0.0414629	0.0589328	0.60968	-0.0269309	0.0262082	0.491342
cg00022866	Smoking	0.0210595	0.0381506	0.610331	-0.0275605	0.0207138	0.254126
cg00024404	Smoking	-0.00547237	0.0361998	0.893711	-0.0291589	0.0306595	0.441954
cg00026474	Smoking	0.00969641	0.0185233	0.652868	-0.00600338	0.0165135	0.751031
cg00028013	Smoking	NA	NA	NA	NA	NA	NA
cg00041989	Smoking	NA	NA	NA	NA	NA	NA
cg00045114	Smoking	NA	NA	NA	NA	NA	NA
cg00063111	Smoking	-0.0208161	0.0197374	0.402181	0.0112569	0.0194922	0.621946
cg00071265	Smoking	-0.0182869	0.0113708	0.183065	-0.0199597	0.0131968	0.20496
cg00073460	Smoking	0.0167777	0.0199218	0.447097	-0.0076485	0.0293592	0.807328
cg00099441	Smoking	0.00430008	0.0286646	0.890272	0.00957251	0.0278419	0.753671
cg00124004	Smoking	-0.0247536	0.040537	0.651	-0.0233137	0.0400823	0.664619
cg00138101	Smoking	0.0404397	0.046193	0.542216	0.0985518	0.0454155	0.274907
cg00146864	Smoking	NA	NA	NA	NA	NA	NA
cg00152041	Smoking	-0.0578511	0.0222928	0.234156	-0.026023	0.0224816	0.453601
cg00177243	Smoking	-0.0128555	0.0154004	0.465111	0.00746063	0.0151758	0.656714
cg00178850	Smoking	NA	NA	NA	NA	NA	NA
cg00205605	Smoking	0.0433729	0.0234506	0.315544	0.0432303	0.0214688	0.293441
cg00207731	Smoking	-0.0135846	0.0484499	0.825971	-0.0558742	0.0290135	0.304903
cg00230183	Smoking	0.00255765	0.0184278	0.902328	0.0301589	0.0269352	0.379263
cg00255726	Smoking	NA	NA	NA	NA	NA	NA
cg00295485	Smoking	-0.0228476	0.0523745	0.738127	0.0116586	0.0331765	0.784867
cg00310412	Smoking	NA	NA	NA	NA	NA	NA
cg00313981	Smoking	NA	NA	NA	NA	NA	NA
cg00327072	Smoking	-0.0529083	0.0302703	0.330834	-0.0719465	0.0298039	0.25002
cg00336149	Smoking	NA	NA	NA	NA	NA	NA
cg00378510	Smoking	0.0261832	0.0216609	0.350266	0.0104938	0.0212615	0.670491
cg00383167	Smoking	NA	NA	NA	NA	NA	NA
cg00442389	Smoking	-0.0587175	0.0759817	0.464939	0.0196485	0.0592608	0.749927
cg00476617	Smoking	0.001815	0.0199703	0.942299	0.0182207	0.0254551	0.6045
cg00485194	Smoking	NA	NA	NA	NA	NA	NA
cg00489660	Smoking	0.139023	0.0816101	0.337934	0.0501963	0.0617429	0.565436
cg00498211	Smoking	-0.0155855	0.0208791	0.50956	-0.00140959	0.0166969	0.938039
cg00526336	Smoking	0.059956	0.0255892	0.143865	0.0217294	0.0451251	0.677675
cg00542975	Smoking	-0.00139084	0.0464076	0.980926	0.0155696	0.0456775	0.790865
cg00550955	Smoking	NA	NA	NA	NA	NA	NA
cg00566158	Smoking	NA	NA	NA	NA	NA	NA
cg00574379	Smoking	-0.0345282	0.0234604	0.175167	-0.0232601	0.0201266	0.277565
cg00580497	Smoking	NA	NA	NA	NA	NA	NA
cg00604410	Smoking	0.0150094	0.0636482	0.852567	0.0149855	0.023327	0.636477
cg00636737	Smoking	NA	NA	NA	NA	NA	NA
cg00639656	Smoking	NA	NA	NA	NA	NA	NA
cg00665106	Smoking	NA	NA	NA	NA	NA	NA
cg00668559	Smoking	-0.00594882	0.0143519	0.699774	-0.0204866	0.0141325	0.220765
cg00687135	Smoking	0.0484503	0.0345674	0.296063	-0.0121412	0.0343377	0.757446
cg00689225	Smoking	0.0351479	0.0641215	0.621746	0.0240512	0.0330831	0.519824
cg00689360	Smoking	0.0223636	0.0231966	0.372233	-0.0279603	0.022846	0.26688
cg00806481	Smoking	-0.00603961	0.0208463	0.799304	-0.057317	0.0272793	0.170413
cg00835193	Smoking	-0.00125934	0.0447991	0.982109	-0.0336739	0.0323589	0.487324
cg00888605	Smoking	-0.000380501	0.0261436	0.988951	-0.00787181	0.0124792	0.555881
cg00893603	Smoking	-0.00201187	0.0143602	0.89405	-0.000605564	0.0141059	0.967419
cg00911776	Smoking	-0.0642045	0.0284969	0.265932	-0.023817	0.0286729	0.558727
cg00917251	Smoking	NA	NA	NA	NA	NA	NA
cg00928816	Smoking	-0.00935136	0.0573573	0.897113	-0.033344	0.0517243	0.635468
cg00931843	Smoking	NA	NA	NA	NA	NA	NA
cg00953154	Smoking	NA	NA	NA	NA	NA	NA
cg00960906	Smoking	-0.18054	0.114412	0.359592	0.012265	0.112425	0.930822
cg00981651	Smoking	-0.0589103	0.0340494	0.144165	-0.0100576	0.0184041	0.608223
cg00995520	Smoking	-0.0341435	0.025611	0.274676	0.0463935	0.0251824	0.162665
cg01002722	Smoking	NA	NA	NA	NA	NA	NA
cg01005506	Smoking	-0.162437	0.0898606	0.321684	-0.125418	0.0452622	0.220489
cg01015663	Smoking	NA	NA	NA	NA	NA	NA
cg01020987	Smoking	NA	NA	NA	NA	NA	NA
cg01062937	Smoking	NA	NA	NA	NA	NA	NA
cg01111041	Smoking	NA	NA	NA	NA	NA	NA
cg01127300	Smoking	NA	NA	NA	NA	NA	NA
cg01129238	Smoking	NA	NA	NA	NA	NA	NA
cg01142302	Smoking	NA	NA	NA	NA	NA	NA
cg01177100	Smoking	NA	NA	NA	NA	NA	NA
cg01185345	Smoking	NA	NA	NA	NA	NA	NA
cg01268763	Smoking	-0.0370708	0.103034	0.780131	0.0334698	0.126604	0.835463
cg01289343	Smoking	0.0134927	0.0305744	0.68886	0.0323287	0.0299184	0.359012
cg01293143	Smoking	-0.069149	0.0313148	0.114294	-0.0183918	0.0504787	0.739766
cg01294327	Smoking	0.00372969	0.0185927	0.85956	-0.00114472	0.0196022	0.958742
cg01314044	Smoking	0.0420029	0.0327017	0.327678	0.0302012	0.0324176	0.449879
cg01324550	Smoking	-0.369084	0.384113	0.512701	-0.600836	0.348401	0.33453
cg01360605	Smoking	0.0448282	0.037152	0.314049	-0.0440239	0.0631566	0.535926
cg01362115	Smoking	NA	NA	NA	NA	NA	NA
cg01435643	Smoking	0.00601975	0.0402865	0.905573	-0.011721	0.0395384	0.816531
cg01442064	Smoking	NA	NA	NA	NA	NA	NA
cg01447828	Smoking	-0.0454346	0.0338884	0.407981	-0.0309119	0.0329166	0.519989
cg01453052	Smoking	0.0419873	0.0311273	0.406127	-0.0386991	0.082217	0.719932
cg01465596	Smoking	0.0527753	0.0230624	0.106115	-0.012886	0.0199142	0.563682
cg01471372	Smoking	-0.0395018	0.0164289	0.250917	-0.0320765	0.0293154	0.471387
cg01479232	Smoking	-0.00478151	0.0422408	0.928242	-0.0179146	0.026863	0.625569
cg01498832	Smoking	NA	NA	NA	NA	NA	NA
cg01498900	Smoking	0.0124298	0.0149879	0.453545	-0.00109562	0.0147541	0.94437
cg01502872	Smoking	-0.0740208	0.0290625	0.238181	-0.0393628	0.0594055	0.627456
cg01554474	Smoking	NA	NA	NA	NA	NA	NA
cg01561259	Smoking	-0.00333946	0.0220751	0.904419	-0.0113626	0.0259506	0.737261
cg01565703	Smoking	NA	NA	NA	NA	NA	NA
cg01568319	Smoking	NA	NA	NA	NA	NA	NA
cg01634388	Smoking	NA	NA	NA	NA	NA	NA
cg01643605	Smoking	0.1725	0.117509	0.3807	0.00932121	0.0625298	0.905794
cg01651915	Smoking	0.00869325	0.0195149	0.69956	0.00624664	0.0217932	0.801359
cg01681525	Smoking	-0.0457128	0.0280359	0.350233	0.000823673	0.0661579	0.992074
cg01692968	Smoking	NA	NA	NA	NA	NA	NA
cg01715384	Smoking	NA	NA	NA	NA	NA	NA
cg01716252	Smoking	NA	NA	NA	NA	NA	NA
cg01724917	Smoking	0.018432	0.0367194	0.703831	0.0156876	0.066926	0.853421
cg01744331	Smoking	NA	NA	NA	NA	NA	NA
cg01750611	Smoking	NA	NA	NA	NA	NA	NA
cg01765174	Smoking	NA	NA	NA	NA	NA	NA
cg01766850	Smoking	0.00168687	0.028444	0.955554	0.00868888	0.0215352	0.707238
cg01787285	Smoking	0.00840163	0.0238257	0.784177	0.00211073	0.0233097	0.94251
cg01858866	Smoking	NA	NA	NA	NA	NA	NA
cg01860774	Smoking	-0.00344456	0.0259195	0.90269	0.000818848	0.0142627	0.957827
cg01899620	Smoking	NA	NA	NA	NA	NA	NA
cg01909364	Smoking	NA	NA	NA	NA	NA	NA
cg01919377	Smoking	NA	NA	NA	NA	NA	NA
cg01924561	Smoking	-0.00264637	0.0151414	0.869745	0.00605979	0.0132069	0.670177
cg01936839	Smoking	NA	NA	NA	NA	NA	NA
cg01937809	Smoking	NA	NA	NA	NA	NA	NA
cg01940297	Smoking	0.0220737	0.0366399	0.589368	0.0140342	0.0162991	0.452536
cg01951879	Smoking	NA	NA	NA	NA	NA	NA
cg01952185	Smoking	NA	NA	NA	NA	NA	NA
cg01971407	Smoking	-0.138156	0.174358	0.573419	-0.027729	0.0644767	0.741436
cg02064724	Smoking	0.0392965	0.0353712	0.466563	-0.021569	0.0347563	0.646413
cg02068690	Smoking	-0.0852826	0.0597079	0.248509	-0.0711476	0.0665819	0.363608
cg02104962	Smoking	NA	NA	NA	NA	NA	NA
cg02149899	Smoking	-0.0572337	0.0553851	0.35981	-0.020925	0.025795	0.462757
cg02161701	Smoking	NA	NA	NA	NA	NA	NA
cg02181920	Smoking	NA	NA	NA	NA	NA	NA
cg02187196	Smoking	0.0513055	0.0220517	0.25843	-0.0486011	0.0223464	0.274362
cg02224369	Smoking	NA	NA	NA	NA	NA	NA
cg02228160	Smoking	0.0293917	0.10434	0.825198	-0.0108282	0.124977	0.94498
cg02270010	Smoking	0.0135759	0.0260347	0.624317	0.00360501	0.0232677	0.882932
cg02279625	Smoking	NA	NA	NA	NA	NA	NA
cg02338271	Smoking	-0.0195301	0.037909	0.697147	-0.0508555	0.0374443	0.404042
cg02366772	Smoking	NA	NA	NA	NA	NA	NA
cg02373104	Smoking	-0.00933266	0.0227833	0.709573	-0.0166195	0.0181285	0.426873
cg02376827	Smoking	NA	NA	NA	NA	NA	NA
cg02402368	Smoking	-0.0360671	0.0269032	0.251116	-0.0102479	0.0209111	0.64975
cg02402946	Smoking	NA	NA	NA	NA	NA	NA
cg02405476	Smoking	NA	NA	NA	NA	NA	NA
cg02442900	Smoking	NA	NA	NA	NA	NA	NA
cg02462416	Smoking	-0.0247049	0.0224053	0.468949	0.00236166	0.0221901	0.9325
cg02503850	Smoking	0.0565816	0.0194456	0.100602	0.00393524	0.0190701	0.855613
cg02508743	Smoking	0.0142011	0.0155891	0.52964	0.0149631	0.0154455	0.510098
cg02532700	Smoking	0.0292491	0.0164135	0.325549	-0.0195792	0.016178	0.439628
cg02556928	Smoking	0.0669199	0.600639	0.929363	0.0409748	0.204716	0.87424
cg02611085	Smoking	0.0345395	0.0314588	0.470305	-0.0675147	0.0314045	0.277173
cg02621988	Smoking	NA	NA	NA	NA	NA	NA
cg02634816	Smoking	NA	NA	NA	NA	NA	NA
cg02637282	Smoking	NA	NA	NA	NA	NA	NA
cg02654940	Smoking	-0.00587131	0.0241311	0.848057	0.0157777	0.0234231	0.622622
cg02660097	Smoking	0.00735657	0.0120193	0.573576	-0.00583363	0.0198371	0.783328
cg02704502	Smoking	NA	NA	NA	NA	NA	NA
cg02714303	Smoking	NA	NA	NA	NA	NA	NA
cg02725398	Smoking	0.0151324	0.0293749	0.697165	0.0208149	0.0515028	0.755487
cg02736016	Smoking	NA	NA	NA	NA	NA	NA
cg02782510	Smoking	NA	NA	NA	NA	NA	NA
cg02787737	Smoking	NA	NA	NA	NA	NA	NA
cg02935272	Smoking	-0.00348267	0.0534541	0.953979	0.0187047	0.0247715	0.529003
cg02959759	Smoking	0.0420943	0.0300359	0.394548	0.0341589	0.029634	0.454919
cg02991558	Smoking	NA	NA	NA	NA	NA	NA
cg02998240	Smoking	0.016804	0.0175321	0.381846	-0.0275486	0.0172866	0.171899
cg03044513	Smoking	NA	NA	NA	NA	NA	NA
cg03051880	Smoking	0.0783303	0.0803038	0.40129	0.0455894	0.0749541	0.585992
cg03054026	Smoking	NA	NA	NA	NA	NA	NA
cg03059073	Smoking	NA	NA	NA	NA	NA	NA
cg03140135	Smoking	0.0152255	0.0161063	0.398027	-0.00337612	0.0115068	0.783808
cg03144619	Smoking	0.0139454	0.0328282	0.688642	-0.0152175	0.0191824	0.463565
cg03190891	Smoking	NA	NA	NA	NA	NA	NA
cg03222009	Smoking	-0.0117733	0.0196681	0.591622	-0.0226952	0.018297	0.303004
cg03224013	Smoking	NA	NA	NA	NA	NA	NA
cg03227037	Smoking	0.577324	0.216344	0.228253	0.386874	0.277383	0.396
cg03234777	Smoking	0.0503078	0.0483512	0.487376	-0.0195031	0.0597326	0.799086
cg03274391	Smoking	-0.0157555	0.0306186	0.658073	0.0147018	0.0302235	0.67474
cg03280235	Smoking	-0.0174502	0.137235	0.904953	0.079247	0.0995116	0.470415
cg03292675	Smoking	-0.0432125	0.0225803	0.195768	-0.0467456	0.0225777	0.174247
cg03333699	Smoking	-0.0259145	0.0364755	0.606751	0.0764192	0.0352553	0.275175
cg03340878	Smoking	-0.0363928	0.135014	0.832384	0.0603407	0.0890662	0.620923
cg03341377	Smoking	NA	NA	NA	NA	NA	NA
cg03348792	Smoking	0.0801253	0.0817024	0.506204	0.0613772	0.0951808	0.635379
cg03379100	Smoking	NA	NA	NA	NA	NA	NA
cg03440944	Smoking	0.00168839	0.0364314	0.970517	0.0692397	0.0360842	0.305847
cg03519967	Smoking	NA	NA	NA	NA	NA	NA
cg03531211	Smoking	0.077272	0.0192825	0.0569985	0.0744576	0.038442	0.192371
cg03536711	Smoking	0.0261744	0.0127775	0.0651454	0.0135939	0.0146721	0.374061
cg03554335	Smoking	NA	NA	NA	NA	NA	NA
cg03583050	Smoking	NA	NA	NA	NA	NA	NA
cg03599224	Smoking	NA	NA	NA	NA	NA	NA
cg03604011	Smoking	0.0166515	0.0404281	0.720375	-0.0542808	0.027663	0.188744
cg03609435	Smoking	NA	NA	NA	NA	NA	NA
cg03641640	Smoking	0.0243561	0.0306068	0.57209	-0.0153283	0.0405806	0.770081
cg03665259	Smoking	NA	NA	NA	NA	NA	NA
cg03689048	Smoking	0.106151	0.123592	0.438829	0.0860008	0.251934	0.750009
cg03710029	Smoking	-0.0125027	0.0202822	0.600423	0.0203967	0.0201407	0.417788
cg03745160	Smoking	NA	NA	NA	NA	NA	NA
cg03774988	Smoking	NA	NA	NA	NA	NA	NA
cg03785755	Smoking	-0.0203473	0.0166516	0.288813	-0.0391548	0.0185236	0.102055
cg03812323	Smoking	NA	NA	NA	NA	NA	NA
cg03832440	Smoking	0.0170421	0.0168136	0.417453	-0.00279494	0.0193446	0.898365
cg03836615	Smoking	0.0208103	0.0214581	0.509756	-0.0266175	0.0716949	0.773689
cg03864215	Smoking	NA	NA	NA	NA	NA	NA
cg03884592	Smoking	0.020436	0.0125456	0.154448	-0.00755456	0.0123537	0.563291
cg03912703	Smoking	NA	NA	NA	NA	NA	NA
cg03970900	Smoking	-0.00960461	0.0128137	0.495199	-0.00233449	0.0126475	0.862538
cg03991871	Smoking	0.011296	0.0172934	0.580686	-0.00289254	0.037469	0.945494
cg04011474	Smoking	NA	NA	NA	NA	NA	NA
cg04011829	Smoking	-0.139819	0.0947414	0.379128	-0.0126861	0.149879	0.946243
cg04017131	Smoking	0.0168095	0.0257653	0.581103	0.0259306	0.0258652	0.421678
cg04018738	Smoking	0.292256	0.123518	0.098853	0.0654077	0.160818	0.711491
cg04019636	Smoking	-0.0434088	0.0272369	0.356736	-0.0608353	0.027199	0.267656
cg04040925	Smoking	NA	NA	NA	NA	NA	NA
cg04042861	Smoking	NA	NA	NA	NA	NA	NA
cg04070976	Smoking	-0.0181807	0.0374298	0.675164	-0.0246374	0.0337654	0.541482
cg04085571	Smoking	0.0603333	0.0329851	0.318511	-0.0104512	0.0416967	0.843654
cg04086928	Smoking	NA	NA	NA	NA	NA	NA
cg04095045	Smoking	0.00317459	0.0187235	0.893077	-0.0069398	0.0185725	0.772347
cg04144533	Smoking	-0.0406566	0.021861	0.203999	-0.021143	0.0344203	0.601609
cg04180046	Smoking	0.00882754	0.0273044	0.777141	0.00382628	0.0173308	0.845754
cg04209460	Smoking	-0.0141975	0.0184298	0.497195	0.00950908	0.0263212	0.741842
cg04221461	Smoking	0.0217698	0.0226373	0.512435	0.0109418	0.0223684	0.710377
cg04225775	Smoking	NA	NA	NA	NA	NA	NA
cg04232972	Smoking	NA	NA	NA	NA	NA	NA
cg04263702	Smoking	-0.014339	0.0177915	0.479239	-0.00749704	0.0172068	0.692499
cg04276005	Smoking	0.00865099	0.021542	0.756892	-0.0166489	0.0212785	0.577327
cg04276669	Smoking	NA	NA	NA	NA	NA	NA
cg04304450	Smoking	NA	NA	NA	NA	NA	NA
cg04359840	Smoking	0.0435748	0.0439991	0.395009	0.0654461	0.0426031	0.222077
cg04361126	Smoking	NA	NA	NA	NA	NA	NA
cg04411044	Smoking	NA	NA	NA	NA	NA	NA
cg04491089	Smoking	0.0186416	0.0367048	0.646524	-0.033221	0.0445649	0.51009
cg04506190	Smoking	-0.0399937	0.0312385	0.290467	-0.00438476	0.0308493	0.895982
cg04521626	Smoking	NA	NA	NA	NA	NA	NA
cg04545963	Smoking	0.0778599	0.0738719	0.402425	-0.0130328	0.0820018	0.888321
cg04551776	Smoking	NA	NA	NA	NA	NA	NA
cg04636834	Smoking	NA	NA	NA	NA	NA	NA
cg04641860	Smoking	NA	NA	NA	NA	NA	NA
cg04685387	Smoking	NA	NA	NA	NA	NA	NA
cg04757411	Smoking	0.0336545	0.0933918	0.779811	0.101769	0.0634322	0.354836
cg04761746	Smoking	NA	NA	NA	NA	NA	NA
cg04811945	Smoking	NA	NA	NA	NA	NA	NA
cg04816394	Smoking	-0.0166669	0.0907164	0.884327	-0.0438105	0.0703665	0.645482
cg04890576	Smoking	0.0154523	0.0137413	0.462731	-0.0108375	0.0176628	0.64964
cg04907244	Smoking	0.0206583	0.0263338	0.514922	-0.0181089	0.0176468	0.412702
cg04944536	Smoking	NA	NA	NA	NA	NA	NA
cg05029558	Smoking	0.00613314	0.0217922	0.804821	0.0403512	0.0215381	0.201865
cg05051464	Smoking	NA	NA	NA	NA	NA	NA
cg05055821	Smoking	NA	NA	NA	NA	NA	NA
cg05059607	Smoking	0.18974	0.0807217	0.256072	0.110274	0.0747834	0.379373
cg05122453	Smoking	0.104744	0.160132	0.631231	0.0123569	0.0607929	0.872339
cg05156137	Smoking	NA	NA	NA	NA	NA	NA
cg05214460	Smoking	0.0245181	0.0242584	0.418552	-0.00889163	0.0238498	0.745087
cg05222924	Smoking	NA	NA	NA	NA	NA	NA
cg05228408	Smoking	NA	NA	NA	NA	NA	NA
cg05232694	Smoking	0.0853934	0.0541808	0.190134	0.112651	0.0393696	0.0458657
cg05272827	Smoking	NA	NA	NA	NA	NA	NA
cg05284742	Smoking	NA	NA	NA	NA	NA	NA
cg05286653	Smoking	NA	NA	NA	NA	NA	NA
cg05291773	Smoking	NA	NA	NA	NA	NA	NA
cg05302489	Smoking	NA	NA	NA	NA	NA	NA
cg05316864	Smoking	NA	NA	NA	NA	NA	NA
cg05318142	Smoking	NA	NA	NA	NA	NA	NA
cg05318210	Smoking	NA	NA	NA	NA	NA	NA
cg05329352	Smoking	0.0899917	0.0784178	0.369889	-0.118042	0.077317	0.266377
cg05394800	Smoking	-0.0242506	0.0472159	0.697938	0.000377396	0.0663571	0.996379
cg05396397	Smoking	-0.0148057	0.0237391	0.596486	0.0222379	0.0309259	0.546765
cg05433557	Smoking	0.000573045	0.045139	0.991918	0.0201929	0.0629656	0.802435
cg05439368	Smoking	NA	NA	NA	NA	NA	NA
cg05460226	Smoking	5.12e-05	0.0704419	0.999537	-0.0422066	0.115454	0.776879
cg05487507	Smoking	-0.0332542	0.304574	0.930766	-0.264207	0.133421	0.297702
cg05508862	Smoking	NA	NA	NA	NA	NA	NA
cg05542681	Smoking	NA	NA	NA	NA	NA	NA
cg05575505	Smoking	NA	NA	NA	NA	NA	NA
cg05575921	Smoking	-0.011774	0.0364289	0.800988	0.0796472	0.0726576	0.470805
cg05593667	Smoking	-0.00382479	0.0188249	0.851997	6.73e-05	0.0145793	0.996606
cg05603985	Smoking	NA	NA	NA	NA	NA	NA
cg05656900	Smoking	0.0144074	0.0488624	0.817461	0.00869864	0.110987	0.950207
cg05661533	Smoking	0.0724252	0.104704	0.614754	-0.0934487	0.0836913	0.464968
cg05668853	Smoking	0.0374772	0.0351065	0.479215	0.0539724	0.0259759	0.285563
cg05720226	Smoking	NA	NA	NA	NA	NA	NA
cg05802386	Smoking	NA	NA	NA	NA	NA	NA
cg05830220	Smoking	-0.0277688	0.0179114	0.364698	-0.0285883	0.017504	0.349758
cg05877788	Smoking	-0.0503153	0.0792113	0.570432	0.0457682	0.0443822	0.37829
cg05886626	Smoking	-0.00984799	0.0258931	0.768629	-0.00988373	0.0200203	0.708057
cg05897210	Smoking	0.00897667	0.0273692	0.754066	0.00791151	0.0252187	0.764357
cg05906166	Smoking	-0.00501856	0.015569	0.76835	-0.03507	0.037108	0.414341
cg05914034	Smoking	-0.00188292	0.0260394	0.954046	-0.0019675	0.0225218	0.944526
cg05953373	Smoking	-0.0253324	0.015716	0.248306	-0.0308122	0.0156134	0.187165
cg05969150	Smoking	NA	NA	NA	NA	NA	NA
cg05987787	Smoking	NA	NA	NA	NA	NA	NA
cg06065019	Smoking	0.0055361	0.0230042	0.832242	-0.0132386	0.0226106	0.617474
cg06085743	Smoking	NA	NA	NA	NA	NA	NA
cg06096184	Smoking	NA	NA	NA	NA	NA	NA
cg06106428	Smoking	NA	NA	NA	NA	NA	NA
cg06121808	Smoking	0.0152442	0.0181911	0.440235	-0.0151554	0.01989	0.48046
cg06126421	Smoking	-0.0324002	0.085679	0.730485	-0.0663952	0.0467259	0.25044
cg06142740	Smoking	NA	NA	NA	NA	NA	NA
cg06189394	Smoking	NA	NA	NA	NA	NA	NA
cg06193043	Smoking	-0.00994595	0.021352	0.687157	0.0188304	0.0344025	0.639054
cg06194738	Smoking	0.00453564	0.0496512	0.929215	0.0460947	0.0664802	0.503869
cg06197751	Smoking	0.0152313	0.0269212	0.601778	-0.0295289	0.0212375	0.236768
cg06226150	Smoking	NA	NA	NA	NA	NA	NA
cg06264663	Smoking	-0.0105948	0.0212486	0.667491	-0.0142971	0.0210349	0.566823
cg06271237	Smoking	-0.0929503	0.0574067	0.352219	0.0104439	0.103987	0.936275
cg06283478	Smoking	-0.000450192	0.0167076	0.98285	-0.0160544	0.0161592	0.502072
cg06314111	Smoking	NA	NA	NA	NA	NA	NA
cg06321596	Smoking	0.0439972	0.133363	0.772822	0.154437	0.128984	0.353838
cg06338710	Smoking	NA	NA	NA	NA	NA	NA
cg06382664	Smoking	-0.0203173	0.0165706	0.307625	-0.0274305	0.0163269	0.191534
cg06397161	Smoking	NA	NA	NA	NA	NA	NA
cg06405563	Smoking	0.00587642	0.0220024	0.814426	-0.0344553	0.0198648	0.224968
cg06418475	Smoking	-0.0278559	0.0163369	0.337675	-0.0249296	0.0160798	0.364692
cg06433467	Smoking	0.0365224	0.0171413	0.27936	0.00644141	0.0164586	0.762512
cg06434490	Smoking	NA	NA	NA	NA	NA	NA
cg06435765	Smoking	-0.00338143	0.0221643	0.903619	0.0218656	0.0221865	0.504637
cg06439941	Smoking	0.00611472	0.0243185	0.843177	-0.0219318	0.0239442	0.527909
cg06478823	Smoking	-0.00982411	0.0149976	0.630815	0.0237836	0.0147759	0.353902
cg06512918	Smoking	NA	NA	NA	NA	NA	NA
cg06518831	Smoking	NA	NA	NA	NA	NA	NA
cg06522681	Smoking	0.0157572	0.0220481	0.526404	0.00216141	0.0244654	0.935169
cg06551997	Smoking	0.0112372	0.0853242	0.916637	0.0302001	0.050547	0.657146
cg06577850	Smoking	-0.0522834	0.0235205	0.156279	-0.00909465	0.0232712	0.733638
cg06585203	Smoking	-0.0373018	0.0164078	0.263812	0.00652309	0.0161059	0.755016
cg06595162	Smoking	0.0284994	0.0768391	0.773893	0.0526362	0.0383195	0.400609
cg06599908	Smoking	0.069438	0.0237258	0.209605	-0.0219325	0.0249479	0.540893
cg06610125	Smoking	NA	NA	NA	NA	NA	NA
cg06635952	Smoking	NA	NA	NA	NA	NA	NA
cg06663317	Smoking	-0.0229599	0.0445215	0.696885	-0.0266127	0.0303264	0.541464
cg06664254	Smoking	-0.0139544	0.0193639	0.54598	-0.00808337	0.0274183	0.79592
cg06670463	Smoking	-0.0492875	0.0491277	0.389659	-0.0123899	0.0471618	0.809782
cg06700877	Smoking	NA	NA	NA	NA	NA	NA
cg06759971	Smoking	NA	NA	NA	NA	NA	NA
cg06762457	Smoking	0.054254	0.0483187	0.34326	0.0480037	0.042556	0.341379
cg06769994	Smoking	NA	NA	NA	NA	NA	NA
cg06791426	Smoking	-0.0315843	0.0339029	0.404275	-0.0217014	0.018268	0.300569
cg06803614	Smoking	NA	NA	NA	NA	NA	NA
cg06814287	Smoking	-0.0511583	0.077575	0.54563	0.0762561	0.0433448	0.153344
cg06817455	Smoking	0.0235134	0.0229587	0.413462	0.0294147	0.028761	0.414001
cg06819357	Smoking	NA	NA	NA	NA	NA	NA
cg06853416	Smoking	NA	NA	NA	NA	NA	NA
cg06861736	Smoking	-0.00177753	0.0291326	0.956896	0.00959259	0.0180536	0.648291
cg06866033	Smoking	0.103941	0.0683225	0.26758	0.0605073	0.0428629	0.293536
cg06868100	Smoking	0.0109485	0.0496517	0.861833	0.0177161	0.0235918	0.58995
cg06880612	Smoking	NA	NA	NA	NA	NA	NA
cg06885459	Smoking	NA	NA	NA	NA	NA	NA
cg06901890	Smoking	0.0275627	0.058918	0.721434	0.0564128	0.0489323	0.45487
cg06934523	Smoking	0.283931	0.308115	0.525991	0.223273	0.251626	0.537963
cg06935361	Smoking	NA	NA	NA	NA	NA	NA
cg06951627	Smoking	-0.00656158	0.0293515	0.834059	-0.0088144	0.0153556	0.596689
cg07019857	Smoking	0.0131909	0.0352489	0.733123	0.0447514	0.0201015	0.112386
cg07027613	Smoking	0.0310491	0.139665	0.860737	-0.0708221	0.0685455	0.489601
cg07029024	Smoking	0.0109109	0.0477172	0.840388	0.0271557	0.0220994	0.34411
cg07042014	Smoking	NA	NA	NA	NA	NA	NA
cg07044859	Smoking	-0.00863908	0.0105483	0.44409	-0.00391053	0.0154406	0.808519
cg07057831	Smoking	0.0174428	0.0279088	0.595778	0.0427921	0.0159196	0.11501
cg07063068	Smoking	NA	NA	NA	NA	NA	NA
cg07090714	Smoking	0.00767171	0.0188129	0.722938	0.00628947	0.0170037	0.746961
cg07094298	Smoking	NA	NA	NA	NA	NA	NA
cg07104557	Smoking	0.0959685	0.244701	0.762061	0.0729899	0.423059	0.891235
cg07112604	Smoking	0.00965137	0.0486586	0.875345	-0.072747	0.0485162	0.374444
cg07151117	Smoking	-0.0584788	0.121645	0.714721	-0.000832937	0.0493075	0.989247
cg07167594	Smoking	NA	NA	NA	NA	NA	NA
cg07180646	Smoking	-0.0146341	0.0146012	0.39007	-0.00804819	0.0161375	0.652246
cg07207043	Smoking	0.0620567	0.0400671	0.219187	0.0153825	0.0396184	0.723733
cg07257768	Smoking	NA	NA	NA	NA	NA	NA
cg07277038	Smoking	0.00280704	0.0340964	0.938342	0.00175507	0.0139322	0.905832
cg07278634	Smoking	0.0345538	0.0160583	0.0977874	0.00312417	0.017814	0.869303
cg07312601	Smoking	-0.00873285	0.0131885	0.555194	0.0157057	0.0130029	0.313636
cg07339236	Smoking	NA	NA	NA	NA	NA	NA
cg07362537	Smoking	0.00290013	0.0395885	0.946213	0.00337537	0.0449866	0.944913
cg07380959	Smoking	-0.0485036	0.0439014	0.46832	0.0185918	0.0421441	0.735504
cg07383757	Smoking	NA	NA	NA	NA	NA	NA
cg07421287	Smoking	-0.0397054	0.0196559	0.180805	0.0138118	0.0193851	0.550065
cg07450086	Smoking	0.0115553	0.0220811	0.62841	0.0200327	0.0172237	0.309449
cg07506795	Smoking	0.0585593	0.0352526	0.344976	0.0587705	0.0348247	0.340545
cg07516196	Smoking	0.10835	0.0308155	0.0390267	-0.0235732	0.0436449	0.617785
cg07520810	Smoking	-0.0130829	0.0252193	0.655616	-0.00856164	0.0250231	0.764848
cg07572233	Smoking	0.0807417	0.0211834	0.163343	0.0495079	0.0266154	0.314027
cg07602659	Smoking	0.0323411	0.0333297	0.376444	-0.00482099	0.0217094	0.833045
cg07626482	Smoking	0.0148898	0.0546967	0.810978	0.0763129	0.0486661	0.257396
cg07654588	Smoking	NA	NA	NA	NA	NA	NA
cg07671752	Smoking	NA	NA	NA	NA	NA	NA
cg07683388	Smoking	-0.0096598	0.0349478	0.793297	-0.0176807	0.0278421	0.553326
cg07705835	Smoking	NA	NA	NA	NA	NA	NA
cg07712198	Smoking	NA	NA	NA	NA	NA	NA
cg07715777	Smoking	0.0455185	0.0299529	0.26795	-0.0436334	0.105671	0.719726
cg07743805	Smoking	NA	NA	NA	NA	NA	NA
cg07751331	Smoking	0.00267809	0.0174512	0.89212	-0.00533935	0.0168543	0.78141
cg07770777	Smoking	0.0748516	0.53216	0.911039	0.692559	0.525909	0.413467
cg07827420	Smoking	-0.0449765	0.0535874	0.555476	-0.14682	0.0529086	0.220193
cg07924081	Smoking	0.0386905	0.05415	0.605044	-0.0274335	0.0297186	0.52544
cg07941108	Smoking	0.00734577	0.0152398	0.71406	0.0114576	0.01492	0.58309
cg07954423	Smoking	NA	NA	NA	NA	NA	NA
cg07967717	Smoking	-0.011559	0.0268476	0.695858	-0.0560752	0.0270429	0.129798
cg07969918	Smoking	NA	NA	NA	NA	NA	NA
cg08038054	Smoking	0.000868673	0.0352855	0.982595	-0.0180286	0.0344078	0.652577
cg08097581	Smoking	-0.0180529	0.0350012	0.657365	-0.0531476	0.0465047	0.371466
cg08160085	Smoking	NA	NA	NA	NA	NA	NA
cg08170227	Smoking	NA	NA	NA	NA	NA	NA
cg08173263	Smoking	NA	NA	NA	NA	NA	NA
cg08176694	Smoking	-0.00962614	0.0137415	0.55613	0.0233279	0.0135273	0.226757
cg08266095	Smoking	0.0181003	0.0233982	0.520102	-0.00224005	0.029304	0.946026
cg08305378	Smoking	NA	NA	NA	NA	NA	NA
cg08305533	Smoking	-0.0253422	0.053644	0.683163	-0.0729803	0.0350068	0.172444
cg08310363	Smoking	NA	NA	NA	NA	NA	NA
cg08384239	Smoking	-0.0186107	0.0273714	0.545316	0.0189383	0.0269522	0.532882
cg08397758	Smoking	-0.00379046	0.0296769	0.910052	-0.0443	0.0295249	0.272295
cg08409562	Smoking	0.234094	0.105907	0.270473	0.17214	0.0948662	0.320657
cg08458637	Smoking	0.0162701	0.0166976	0.432632	0.0221494	0.0231539	0.439715
cg08472795	Smoking	0.022438	0.0174014	0.419942	0.0134881	0.0258511	0.693846
cg08525314	Smoking	NA	NA	NA	NA	NA	NA
cg08548559	Smoking	-0.014415	0.014585	0.395848	-0.0216187	0.0163853	0.278697
cg08551027	Smoking	0.0180039	0.0223354	0.504812	-0.0180277	0.0220111	0.498839
cg08639339	Smoking	-0.0108831	0.0192301	0.601673	0.00220558	0.0189095	0.912768
cg08640824	Smoking	-0.0254414	0.0417863	0.651834	-0.0320175	0.0409952	0.577888
cg08712631	Smoking	0.00134742	0.030713	0.968993	0.0316966	0.0303518	0.405969
cg08722675	Smoking	-0.00344939	0.032225	0.932114	-0.0322921	0.0318429	0.495542
cg08732950	Smoking	-0.0279631	0.0135631	0.108244	-0.000830773	0.0132781	0.953113
cg08754067	Smoking	NA	NA	NA	NA	NA	NA
cg08772028	Smoking	NA	NA	NA	NA	NA	NA
cg08787968	Smoking	NA	NA	NA	NA	NA	NA
cg08832695	Smoking	-0.0558591	0.0509365	0.352939	-0.00737642	0.0970471	0.944197
cg08857201	Smoking	NA	NA	NA	NA	NA	NA
cg08858540	Smoking	-0.0167655	0.0344749	0.711843	0.103833	0.0475697	0.273493
cg08867399	Smoking	-0.0259105	0.017584	0.200605	-0.0114658	0.0279341	0.698465
cg08881175	Smoking	-0.0239014	0.0264782	0.461967	-0.0406738	0.0260649	0.259019
cg08899667	Smoking	NA	NA	NA	NA	NA	NA
cg08900404	Smoking	-0.013456	0.030305	0.733976	-0.0398663	0.0299588	0.410269
cg08928675	Smoking	-0.019104	0.0187809	0.355723	-0.0141168	0.018175	0.472452
cg09006487	Smoking	NA	NA	NA	NA	NA	NA
cg09069072	Smoking	-0.00649043	0.0217209	0.784588	0.0510044	0.0272876	0.158388
cg09084200	Smoking	0.00600636	0.0253728	0.852021	-0.0260509	0.02498	0.486642
cg09084391	Smoking	-0.0254851	0.0273747	0.450148	0.0957002	0.0415969	0.148082
cg09099830	Smoking	NA	NA	NA	NA	NA	NA
cg09109383	Smoking	-0.0268952	0.0306142	0.472319	0.00214805	0.0303184	0.949965
cg09160123	Smoking	-0.036551	0.0573291	0.638665	-0.0755221	0.0724597	0.486828
cg09166091	Smoking	-0.00577515	0.0278249	0.845716	0.00185795	0.0263685	0.947209
cg09197783	Smoking	NA	NA	NA	NA	NA	NA
cg09206294	Smoking	0.017673	0.0173662	0.415908	0.0373529	0.0171063	0.16066
cg09219877	Smoking	NA	NA	NA	NA	NA	NA
cg09247392	Smoking	NA	NA	NA	NA	NA	NA
cg09256832	Smoking	NA	NA	NA	NA	NA	NA
cg09307264	Smoking	-0.101719	0.273917	0.773639	0.00126179	0.27457	0.997074
cg09338136	Smoking	NA	NA	NA	NA	NA	NA
cg09447622	Smoking	-0.0799857	0.139859	0.625099	-0.012774	0.16877	0.946556
cg09453076	Smoking	NA	NA	NA	NA	NA	NA
cg09479241	Smoking	-0.0266577	0.0175463	0.226008	-0.0289696	0.0238561	0.311484
cg09540102	Smoking	0.000370857	0.0134378	0.979305	0.00678111	0.0133468	0.63814
cg09554443	Smoking	-0.0712581	0.0361387	0.298799	-0.0718881	0.111239	0.634749
cg09560590	Smoking	NA	NA	NA	NA	NA	NA
cg09570958	Smoking	0.0334269	0.067943	0.708928	-0.00710825	0.0822992	0.945151
cg09611599	Smoking	-0.00803334	0.0176738	0.665425	0.0187699	0.0201836	0.388279
cg09635954	Smoking	0.0194726	0.0202434	0.390562	-0.0122688	0.021815	0.603867
cg09639152	Smoking	-0.000753894	0.0154029	0.96331	0.00978083	0.01455	0.538274
cg09658497	Smoking	0.0314086	0.017345	0.321212	-0.000303191	0.0289008	0.993322
cg09662411	Smoking	NA	NA	NA	NA	NA	NA
cg09701700	Smoking	0.0187069	0.0300308	0.56709	-0.0365812	0.0305593	0.297377
cg09726654	Smoking	0.00190311	0.0485454	0.975056	-0.0189717	0.0888677	0.866103
cg09735822	Smoking	-0.00726995	0.0252421	0.821479	0.00236001	0.0250462	0.94019
cg09749364	Smoking	NA	NA	NA	NA	NA	NA
cg09825327	Smoking	NA	NA	NA	NA	NA	NA
cg09912793	Smoking	NA	NA	NA	NA	NA	NA
cg09935388	Smoking	-0.0132341	0.0623726	0.866897	-0.0487386	0.0443651	0.470117
cg09938479	Smoking	NA	NA	NA	NA	NA	NA
cg10001715	Smoking	-0.00596176	0.0222987	0.814239	0.00803363	0.0227249	0.757488
cg10010533	Smoking	NA	NA	NA	NA	NA	NA
cg10012530	Smoking	NA	NA	NA	NA	NA	NA
cg10130088	Smoking	NA	NA	NA	NA	NA	NA
cg10180092	Smoking	0.0203169	0.0115495	0.121961	0.00802958	0.0133666	0.566961
cg10181414	Smoking	-0.0149578	0.0349025	0.742244	-0.00578689	0.0262793	0.862014
cg10202727	Smoking	NA	NA	NA	NA	NA	NA
cg10211873	Smoking	NA	NA	NA	NA	NA	NA
cg10241823	Smoking	NA	NA	NA	NA	NA	NA
cg10255761	Smoking	NA	NA	NA	NA	NA	NA
cg10304534	Smoking	-0.00167281	0.0253486	0.950551	-0.0196164	0.0234224	0.449432
cg10317175	Smoking	NA	NA	NA	NA	NA	NA
cg10345404	Smoking	-0.0545946	0.0764878	0.605355	-0.000383373	0.0764748	0.996809
cg10359157	Smoking	-0.00945006	0.0161632	0.599838	-0.00134231	0.0312576	0.968445
cg10381071	Smoking	NA	NA	NA	NA	NA	NA
cg10399789	Smoking	NA	NA	NA	NA	NA	NA
cg10403394	Smoking	0.00208999	0.0202908	0.921318	0.0189084	0.0122862	0.174729
cg10420527	Smoking	NA	NA	NA	NA	NA	NA
cg10428938	Smoking	NA	NA	NA	NA	NA	NA
cg10453071	Smoking	0.0187949	0.0299321	0.574604	0.0187339	0.025767	0.519793
cg10493186	Smoking	NA	NA	NA	NA	NA	NA
cg10530793	Smoking	NA	NA	NA	NA	NA	NA
cg10580293	Smoking	NA	NA	NA	NA	NA	NA
cg10581837	Smoking	NA	NA	NA	NA	NA	NA
cg10585661	Smoking	0.0312918	0.0595377	0.635553	0.00559092	0.0434992	0.905863
cg10590964	Smoking	0.0189515	0.0378097	0.665935	0.0201705	0.0238204	0.486288
cg10629249	Smoking	NA	NA	NA	NA	NA	NA
cg10676309	Smoking	-0.0506182	0.110498	0.726532	-0.0549161	0.232781	0.85251
cg10678215	Smoking	NA	NA	NA	NA	NA	NA
cg10691866	Smoking	NA	NA	NA	NA	NA	NA
cg10696445	Smoking	-0.00073082	0.0209403	0.977791	-0.0216214	0.0340524	0.639852
cg10700718	Smoking	0.00402127	0.0227713	0.871076	-0.00798555	0.0369087	0.842584
cg10717312	Smoking	0.0420347	0.0488853	0.547877	-0.0304584	0.047293	0.635744
cg10750959	Smoking	-0.0417044	0.0196954	0.280884	-0.0504743	0.0490737	0.491044
cg10788371	Smoking	NA	NA	NA	NA	NA	NA
cg10835286	Smoking	-0.0042627	0.0136441	0.775178	0.00460616	0.0165113	0.798394
cg10841124	Smoking	-0.0422583	0.0526607	0.569492	0.0689591	0.0877347	0.57592
cg10843276	Smoking	0.0464971	0.031862	0.240577	0.0235041	0.0172155	0.265527
cg10843343	Smoking	0.0335408	0.0265119	0.295162	-0.00205184	0.0234633	0.935825
cg10850792	Smoking	0.0109605	0.0194305	0.673036	-0.00581193	0.0400416	0.908237
cg10855746	Smoking	NA	NA	NA	NA	NA	NA
cg10858945	Smoking	-0.00772132	0.0211832	0.777479	0.0223413	0.0313994	0.606304
cg10874644	Smoking	NA	NA	NA	NA	NA	NA
cg10908953	Smoking	0.0652604	0.0778347	0.555799	-0.00533005	0.0831755	0.95926
cg10959726	Smoking	NA	NA	NA	NA	NA	NA
cg10970328	Smoking	NA	NA	NA	NA	NA	NA
cg10985914	Smoking	NA	NA	NA	NA	NA	NA
cg11014740	Smoking	NA	NA	NA	NA	NA	NA
cg11019430	Smoking	NA	NA	NA	NA	NA	NA
cg11046638	Smoking	-0.0182603	0.0364903	0.704621	-0.0444252	0.0363996	0.436993
cg11066209	Smoking	-0.0610632	0.0312692	0.145871	0.00545287	0.0411138	0.902883
cg11073255	Smoking	-0.383391	0.0905286	0.147619	0.110303	0.256444	0.741402
cg11105358	Smoking	0.0029351	0.0248036	0.911508	0.030101	0.0346562	0.434095
cg11145461	Smoking	NA	NA	NA	NA	NA	NA
cg11146034	Smoking	0.0133479	0.0245996	0.610703	0.00948057	0.0233767	0.70184
cg11207515	Smoking	NA	NA	NA	NA	NA	NA
cg11212234	Smoking	-0.00968343	0.0169993	0.626377	0.0209369	0.0168436	0.339817
cg11229399	Smoking	0.0183852	0.0201234	0.428281	-0.00251031	0.0320191	0.942446
cg11231349	Smoking	0.00791178	0.0274111	0.800027	0.0246854	0.0269619	0.456546
cg11261850	Smoking	-0.182569	0.125724	0.383921	-0.0515481	0.0525805	0.506312
cg11277230	Smoking	0.000487092	0.0194923	0.981261	-0.00449386	0.0220111	0.848193
cg11323506	Smoking	NA	NA	NA	NA	NA	NA
cg11344533	Smoking	0.0281002	0.0264146	0.480322	0.00401922	0.0202792	0.87544
cg11386011	Smoking	NA	NA	NA	NA	NA	NA
cg11405655	Smoking	NA	NA	NA	NA	NA	NA
cg11415739	Smoking	NA	NA	NA	NA	NA	NA
cg11429111	Smoking	0.0468731	0.0473888	0.503482	0.0338524	0.0470579	0.602995
cg11435441	Smoking	-0.0282019	0.0286038	0.428096	-0.010541	0.0244012	0.707864
cg11445634	Smoking	0.0439749	0.0378371	0.452328	-0.00385976	0.024561	0.900767
cg11452501	Smoking	-0.00124844	0.0412605	0.980743	0.0146189	0.0352341	0.749623
cg11453837	Smoking	NA	NA	NA	NA	NA	NA
cg11461808	Smoking	NA	NA	NA	NA	NA	NA
cg11527913	Smoking	0.0128725	0.0267905	0.678304	-0.0587353	0.0263508	0.155614
cg11530213	Smoking	-0.0306854	0.0152646	0.182118	-0.00122077	0.0150397	0.942698
cg11601297	Smoking	-0.0444988	0.0378641	0.448828	-0.0232709	0.0340712	0.618518
cg11624345	Smoking	NA	NA	NA	NA	NA	NA
cg11625488	Smoking	-0.0184823	0.0215523	0.454186	0.0586197	0.027901	0.126446
cg11660018	Smoking	0.00371002	0.0253414	0.892889	0.0384749	0.0257669	0.232224
cg11700584	Smoking	0.0101473	0.0217097	0.721646	-0.014743	0.0294877	0.704847
cg11701312	Smoking	NA	NA	NA	NA	NA	NA
cg11705651	Smoking	NA	NA	NA	NA	NA	NA
cg11735008	Smoking	0.0173653	0.0129728	0.312577	-0.00534484	0.0127531	0.715864
cg11746684	Smoking	-0.0214146	0.037523	0.669849	0.0139601	0.0540768	0.839166
cg11777498	Smoking	NA	NA	NA	NA	NA	NA
cg11824827	Smoking	NA	NA	NA	NA	NA	NA
cg11827514	Smoking	NA	NA	NA	NA	NA	NA
cg11827925	Smoking	NA	NA	NA	NA	NA	NA
cg11868595	Smoking	-0.0614433	0.0853084	0.503625	-0.0250092	0.14213	0.86723
cg11902728	Smoking	NA	NA	NA	NA	NA	NA
cg11902777	Smoking	NA	NA	NA	NA	NA	NA
cg11984971	Smoking	NA	NA	NA	NA	NA	NA
cg12062133	Smoking	0.052277	0.0805545	0.633531	-0.138747	0.0789537	0.329356
cg12086028	Smoking	-0.00499105	0.037488	0.906272	0.00646126	0.0337085	0.865689
cg12103569	Smoking	NA	NA	NA	NA	NA	NA
cg12105190	Smoking	-0.0442429	0.0373168	0.357551	-0.0289595	0.0601376	0.677665
cg12140977	Smoking	0.0181311	0.0375542	0.676919	-0.0486568	0.0367247	0.316312
cg12157646	Smoking	-0.0315715	0.0461203	0.617851	0.0262944	0.0900796	0.819193
cg12166476	Smoking	-0.00957254	0.0190543	0.703621	-0.0133546	0.0187398	0.605833
cg12212060	Smoking	NA	NA	NA	NA	NA	NA
cg12223997	Smoking	-0.0353126	0.0251905	0.255518	-0.0211172	0.0207771	0.384289
cg12275060	Smoking	NA	NA	NA	NA	NA	NA
cg12279125	Smoking	-0.070136	0.0522596	0.407672	0.0452869	0.049525	0.528438
cg12289251	Smoking	-0.032357	0.0347783	0.522951	-0.040949	0.0476763	0.548232
cg12406027	Smoking	NA	NA	NA	NA	NA	NA
cg12455309	Smoking	NA	NA	NA	NA	NA	NA
cg12474798	Smoking	NA	NA	NA	NA	NA	NA
cg12494529	Smoking	NA	NA	NA	NA	NA	NA
cg12535090	Smoking	0.0855848	0.250789	0.790635	0.143908	0.108411	0.411023
cg12583553	Smoking	0.0164384	0.0137695	0.31834	-0.0595005	0.0453044	0.280482
cg12616487	Smoking	NA	NA	NA	NA	NA	NA
cg12619504	Smoking	0.0168234	0.0285153	0.660671	-0.00367234	0.0157482	0.854152
cg12729894	Smoking	NA	NA	NA	NA	NA	NA
cg12741639	Smoking	-0.0119793	0.016693	0.547488	-0.0114393	0.0307635	0.745708
cg12765567	Smoking	0.0720568	0.0345659	0.172459	0.0278522	0.0300933	0.452399
cg12803068	Smoking	0.00517809	0.0301896	0.8796	0.00441343	0.0161293	0.810038
cg12806681	Smoking	NA	NA	NA	NA	NA	NA
cg12828729	Smoking	-0.00304917	0.0164046	0.883004	0.0140441	0.0162195	0.545682
cg12856965	Smoking	0.0170519	0.026466	0.635628	0.0406935	0.0238906	0.337963
cg12864721	Smoking	NA	NA	NA	NA	NA	NA
cg12876356	Smoking	NA	NA	NA	NA	NA	NA
cg12979844	Smoking	0.11018	0.0804122	0.304159	0.10146	0.0793249	0.329226
cg13001142	Smoking	-0.0410194	0.0295378	0.397305	0.037432	0.0294703	0.424594
cg13039251	Smoking	-0.00826409	0.0178986	0.689639	0.00596336	0.0230521	0.820063
cg13054640	Smoking	-0.0238727	0.0602571	0.759861	0.093762	0.0219225	0.146221
cg13057898	Smoking	NA	NA	NA	NA	NA	NA
cg13087259	Smoking	0.0228895	0.0394354	0.665198	0.00142161	0.0381777	0.976305
cg13142374	Smoking	-0.0235025	0.0141049	0.344109	0.0133938	0.0203034	0.628754
cg13158272	Smoking	-0.00804299	0.0189516	0.71257	-0.0123823	0.0186322	0.5747
cg13185177	Smoking	NA	NA	NA	NA	NA	NA
cg13257421	Smoking	-0.0161183	0.0139572	0.367499	0.0100907	0.0136673	0.537209
cg13279811	Smoking	NA	NA	NA	NA	NA	NA
cg13289827	Smoking	NA	NA	NA	NA	NA	NA
cg13409704	Smoking	0.0191846	0.0666329	0.821535	0.0226251	0.0245293	0.525694
cg13424029	Smoking	0.225808	0.333284	0.620905	0.373141	0.2664	0.394717
cg13428066	Smoking	NA	NA	NA	NA	NA	NA
cg13443605	Smoking	0.0158739	0.0191075	0.558681	-0.021015	0.0188784	0.465937
cg13452162	Smoking	0.0166953	0.0286503	0.600987	0.00491385	0.0174591	0.796663
cg13487127	Smoking	0.000752413	0.0305857	0.981919	-0.00971205	0.0312549	0.776339
cg13525276	Smoking	-0.0151473	0.0242305	0.644323	-0.00356753	0.024186	0.906768
cg13541527	Smoking	-0.0214596	0.0357554	0.580733	0.0862488	0.0560541	0.198714
cg13582060	Smoking	-0.0281346	0.0469511	0.656318	0.03126	0.0313403	0.500816
cg13633560	Smoking	NA	NA	NA	NA	NA	NA
cg13642872	Smoking	NA	NA	NA	NA	NA	NA
cg13644239	Smoking	NA	NA	NA	NA	NA	NA
cg13645530	Smoking	NA	NA	NA	NA	NA	NA
cg13668129	Smoking	NA	NA	NA	NA	NA	NA
cg13691192	Smoking	NA	NA	NA	NA	NA	NA
cg13707943	Smoking	-0.00120048	0.0250571	0.969523	-0.0234144	0.0500869	0.721612
cg13708645	Smoking	-0.0247609	0.016741	0.235673	-0.0122298	0.0240296	0.645859
cg13717434	Smoking	NA	NA	NA	NA	NA	NA
cg13718185	Smoking	-0.0689208	0.0850407	0.566412	-0.00480942	0.0844846	0.963798
cg13745346	Smoking	NA	NA	NA	NA	NA	NA
cg13758913	Smoking	NA	NA	NA	NA	NA	NA
cg13782301	Smoking	-0.0975422	0.0715446	0.266063	-0.176056	0.106764	0.197703
cg13782866	Smoking	0.0145787	0.0153338	0.516068	0.00762782	0.0151134	0.702441
cg13832201	Smoking	NA	NA	NA	NA	NA	NA
cg13905757	Smoking	0.0739792	0.0549833	0.249679	0.0794792	0.0314167	0.0646755
cg13914531	Smoking	NA	NA	NA	NA	NA	NA
cg13916835	Smoking	NA	NA	NA	NA	NA	NA
cg13935577	Smoking	0.0285853	0.0220982	0.325071	0.00381911	0.0176863	0.84906
cg13985198	Smoking	0.039279	0.0249964	0.360799	-0.0149222	0.0246774	0.653768
cg13985437	Smoking	NA	NA	NA	NA	NA	NA
cg14010720	Smoking	NA	NA	NA	NA	NA	NA
cg14012925	Smoking	NA	NA	NA	NA	NA	NA
cg14016875	Smoking	0.019041	0.0175558	0.391439	0.00077348	0.0172818	0.968368
cg14018141	Smoking	NA	NA	NA	NA	NA	NA
cg14024579	Smoking	NA	NA	NA	NA	NA	NA
cg14030904	Smoking	0.0394534	0.0205829	0.195312	0.0243671	0.0422892	0.622681
cg14034325	Smoking	NA	NA	NA	NA	NA	NA
cg14075203	Smoking	NA	NA	NA	NA	NA	NA
cg14120896	Smoking	NA	NA	NA	NA	NA	NA
cg14142171	Smoking	0.126816	0.0295686	0.0502979	0.117063	0.0809738	0.285154
cg14165660	Smoking	NA	NA	NA	NA	NA	NA
cg14174221	Smoking	0.0294363	0.0178492	0.174458	-0.00357904	0.0183047	0.854512
cg14194983	Smoking	-0.0640357	0.021921	0.0999287	-0.0185659	0.0216654	0.481771
cg14242895	Smoking	NA	NA	NA	NA	NA	NA
cg14252502	Smoking	NA	NA	NA	NA	NA	NA
cg14266999	Smoking	-0.00101709	0.0568347	0.988609	0.00606162	0.0418982	0.908532
cg14269109	Smoking	0.044295	0.0634863	0.61218	-0.0322663	0.0287462	0.463311
cg14292572	Smoking	NA	NA	NA	NA	NA	NA
cg14295110	Smoking	NA	NA	NA	NA	NA	NA
cg14316231	Smoking	0.0295579	0.086338	0.790015	0.0851599	0.100229	0.551634
cg14330293	Smoking	NA	NA	NA	NA	NA	NA
cg14334460	Smoking	-0.0402697	0.0193545	0.285222	0.00825435	0.0183547	0.730955
cg14357089	Smoking	-0.0146279	0.0131144	0.327163	-0.00917234	0.0129512	0.517896
cg14362925	Smoking	0.0116154	0.0433854	0.833465	-0.163054	0.122055	0.409076
cg14371731	Smoking	NA	NA	NA	NA	NA	NA
cg14391586	Smoking	-0.0276565	0.0580433	0.680713	-0.0368031	0.0470937	0.516339
cg14391923	Smoking	0.0100937	0.0156828	0.565645	0.00304767	0.0231073	0.903418
cg14428590	Smoking	0.0310593	0.0275855	0.377142	0.0271971	0.0350787	0.519272
cg14459011	Smoking	NA	NA	NA	NA	NA	NA
cg14544289	Smoking	-0.011184	0.0301896	0.729825	-0.0166644	0.0220644	0.492125
cg14550518	Smoking	0.0274472	0.0750919	0.77691	-0.0254556	0.0766608	0.7959
cg14567085	Smoking	NA	NA	NA	NA	NA	NA
cg14576319	Smoking	0.0156214	0.0201877	0.474025	0.00213414	0.0256436	0.936903
cg14580211	Smoking	0.111823	0.161439	0.614345	0.0333069	0.0288033	0.453919
cg14602222	Smoking	-0.0135845	0.0134299	0.418243	0.0161589	0.0144449	0.379613
cg14624381	Smoking	0.0614089	0.0667335	0.526438	0.0540021	0.061459	0.541059
cg14643075	Smoking	0.0070791	0.23756	0.981035	-0.0943728	0.300971	0.806562
cg14647125	Smoking	NA	NA	NA	NA	NA	NA
cg14656441	Smoking	-0.015274	0.0173831	0.541058	-0.0202407	0.01724	0.449141
cg14675361	Smoking	NA	NA	NA	NA	NA	NA
cg14687145	Smoking	NA	NA	NA	NA	NA	NA
cg14701962	Smoking	0.151557	0.0661804	0.262104	-0.0307538	0.0643709	0.71626
cg14753356	Smoking	NA	NA	NA	NA	NA	NA
cg14757228	Smoking	0.22944	0.626243	0.776427	-0.0570543	0.49501	0.926946
cg14765414	Smoking	-0.0192976	0.0439973	0.736859	-0.0212574	0.0330699	0.636301
cg14817490	Smoking	NA	NA	NA	NA	NA	NA
cg14837598	Smoking	0.00977186	0.035846	0.83057	0.0350157	0.0238	0.380042
cg14841514	Smoking	NA	NA	NA	NA	NA	NA
cg14852355	Smoking	NA	NA	NA	NA	NA	NA
cg14906103	Smoking	-0.0785706	0.0974518	0.568027	-0.0801053	0.0855325	0.520852
cg14947900	Smoking	-0.00545886	0.0387057	0.893348	0.0516545	0.0259761	0.103443
cg14975410	Smoking	0.00610191	0.013931	0.704146	0.0173847	0.013766	0.333931
cg14989226	Smoking	NA	NA	NA	NA	NA	NA
cg15012027	Smoking	0.0473368	0.0284975	0.157588	-0.0136512	0.0282197	0.649008
cg15029032	Smoking	-0.00800542	0.0245629	0.760826	-0.00961835	0.0245139	0.714799
cg15059065	Smoking	-0.0692619	0.0734957	0.445469	-0.0367415	0.0718293	0.659871
cg15059804	Smoking	NA	NA	NA	NA	NA	NA
cg15084803	Smoking	NA	NA	NA	NA	NA	NA
cg15089077	Smoking	0.0328408	0.0137222	0.0964572	0.0366114	0.0135634	0.0738312
cg15108334	Smoking	NA	NA	NA	NA	NA	NA
cg15122985	Smoking	NA	NA	NA	NA	NA	NA
cg15130459	Smoking	0.160172	0.0549739	0.21048	0.0279534	0.0166146	0.341399
cg15182635	Smoking	NA	NA	NA	NA	NA	NA
cg15228441	Smoking	NA	NA	NA	NA	NA	NA
cg15251319	Smoking	NA	NA	NA	NA	NA	NA
cg15261712	Smoking	NA	NA	NA	NA	NA	NA
cg15270892	Smoking	NA	NA	NA	NA	NA	NA
cg15295469	Smoking	-0.0421276	0.03347	0.427409	-0.014048	0.0210153	0.624875
cg15339249	Smoking	-0.0166173	0.0369307	0.696808	-0.0400991	0.0269296	0.274911
cg15393221	Smoking	NA	NA	NA	NA	NA	NA
cg15417641	Smoking	NA	NA	NA	NA	NA	NA
cg15474579	Smoking	0.00213411	0.0258305	0.941679	0.0113002	0.0162816	0.559429
cg15518113	Smoking	NA	NA	NA	NA	NA	NA
cg15550234	Smoking	-0.0078422	0.0327143	0.850217	-0.0118905	0.0324623	0.776477
cg15570293	Smoking	0.00508948	0.0215689	0.835423	0.0195523	0.0158324	0.342244
cg15577373	Smoking	0.0496522	0.0213635	0.102693	0.010127	0.0239664	0.701082
cg15578140	Smoking	0.0883223	0.031994	0.22125	0.0604818	0.0315431	0.306038
cg15601164	Smoking	-0.0348033	0.0417313	0.557471	-0.000625176	0.0302532	0.986846
cg15626881	Smoking	-0.00166299	0.019786	0.946618	-0.00349169	0.0198849	0.889341
cg15677293	Smoking	NA	NA	NA	NA	NA	NA
cg15693483	Smoking	-0.0205005	0.0133619	0.264715	0.0142646	0.0132454	0.394153
cg15693572	Smoking	-0.0233245	0.0374368	0.577413	0.0266595	0.0369005	0.522233
cg15726557	Smoking	NA	NA	NA	NA	NA	NA
cg15777760	Smoking	NA	NA	NA	NA	NA	NA
cg15787744	Smoking	-0.00712971	0.0173652	0.75198	-0.034947	0.015321	0.263033
cg15871086	Smoking	NA	NA	NA	NA	NA	NA
cg15892280	Smoking	0.033052	0.0224566	0.379927	-0.0118774	0.022008	0.684944
cg15903032	Smoking	NA	NA	NA	NA	NA	NA
cg15937073	Smoking	0.0243803	0.0139953	0.132139	-0.00753352	0.0140696	0.611596
cg15948030	Smoking	0.150801	0.046002	0.188494	0.138423	0.212311	0.632182
cg15950273	Smoking	NA	NA	NA	NA	NA	NA
cg15951188	Smoking	NA	NA	NA	NA	NA	NA
cg15955046	Smoking	-0.00613711	0.0121132	0.639055	0.00614701	0.0119232	0.633355
cg15971656	Smoking	NA	NA	NA	NA	NA	NA
cg16037981	Smoking	-0.0018982	0.0306501	0.960624	-0.00762014	0.0265008	0.821753
cg16047567	Smoking	NA	NA	NA	NA	NA	NA
cg16119613	Smoking	NA	NA	NA	NA	NA	NA
cg16145216	Smoking	0.0232654	0.0222391	0.485643	0.0281413	0.0291464	0.511168
cg16163543	Smoking	NA	NA	NA	NA	NA	NA
cg16178855	Smoking	NA	NA	NA	NA	NA	NA
cg16209444	Smoking	NA	NA	NA	NA	NA	NA
cg16255816	Smoking	NA	NA	NA	NA	NA	NA
cg16274678	Smoking	-0.0142706	0.0415234	0.763857	-0.0181212	0.0275515	0.578298
cg16288101	Smoking	-0.579762	0.0887953	0.0967517	-0.366966	0.087417	0.148878
cg16320419	Smoking	NA	NA	NA	NA	NA	NA
cg16331492	Smoking	NA	NA	NA	NA	NA	NA
cg16336872	Smoking	NA	NA	NA	NA	NA	NA
cg16340422	Smoking	0.00796363	0.0239909	0.795964	0.00287594	0.0260629	0.930035
cg16342298	Smoking	NA	NA	NA	NA	NA	NA
cg16382047	Smoking	-0.0802628	0.0776392	0.489423	-0.0751257	0.184914	0.754326
cg16401465	Smoking	0.0135204	0.0310113	0.738262	-0.0144029	0.0306076	0.719999
cg16406078	Smoking	-0.00569762	0.0284634	0.874228	0.00532388	0.0203747	0.83729
cg16416158	Smoking	-0.00349526	0.0197372	0.866388	-0.00677186	0.0213993	0.764444
cg16448702	Smoking	NA	NA	NA	NA	NA	NA
cg16516405	Smoking	-0.00905218	0.0248569	0.734163	0.0336279	0.0190461	0.152218
cg16518861	Smoking	0.0305617	0.0281986	0.327926	0.0646749	0.0314516	0.0948751
cg16554099	Smoking	0.0495732	0.0228454	0.162218	0.00883548	0.0288454	0.788318
cg16555466	Smoking	-0.0333502	0.0431054	0.580792	-0.0564368	0.0527049	0.478241
cg16608498	Smoking	NA	NA	NA	NA	NA	NA
cg16611234	Smoking	-0.0362594	0.0208312	0.331973	-0.0171778	0.020552	0.556783
cg16622061	Smoking	NA	NA	NA	NA	NA	NA
cg16622652	Smoking	NA	NA	NA	NA	NA	NA
cg16646054	Smoking	NA	NA	NA	NA	NA	NA
cg16649298	Smoking	0.0127453	0.0347857	0.749201	0.0496151	0.0317085	0.258113
cg16651552	Smoking	-0.0367426	0.0254164	0.385258	-0.0404411	0.0519515	0.578905
cg16672562	Smoking	-0.00280624	0.0253329	0.91879	0.029409	0.0187812	0.215354
cg16694480	Smoking	NA	NA	NA	NA	NA	NA
cg16696002	Smoking	-0.0037359	0.0233854	0.887751	0.0334416	0.0227577	0.279478
cg16744741	Smoking	NA	NA	NA	NA	NA	NA
cg16755833	Smoking	NA	NA	NA	NA	NA	NA
cg16764781	Smoking	0.0301109	0.0249566	0.440585	0.0173096	0.0420046	0.751156
cg16767506	Smoking	0.0154869	0.0292776	0.633466	0.017392	0.0408769	0.69917
cg16779839	Smoking	NA	NA	NA	NA	NA	NA
cg16786458	Smoking	-0.00729032	0.024811	0.78804	0.0304244	0.022494	0.269113
cg16794579	Smoking	-0.0569496	0.0450265	0.295264	-0.0149099	0.0390489	0.72803
cg16822035	Smoking	-0.0116483	0.0164681	0.608081	-0.0107079	0.0161386	0.627065
cg16936060	Smoking	NA	NA	NA	NA	NA	NA
cg16936953	Smoking	NA	NA	NA	NA	NA	NA
cg16969872	Smoking	-0.0102257	0.114018	0.943057	0.177874	0.113683	0.362038
cg16983588	Smoking	-0.000252123	0.0832028	0.998071	0.10119	0.0891018	0.459614
cg16988810	Smoking	-0.0380488	0.0896424	0.744457	-0.137301	0.22121	0.646364
cg17009069	Smoking	0.0103859	0.0210852	0.656113	0.00392535	0.0251101	0.885704
cg17024919	Smoking	0.0241403	0.023965	0.370772	-0.0195443	0.0236732	0.455432
cg17025683	Smoking	-0.0759582	0.178538	0.743921	0.054089	0.179433	0.81361
cg17082568	Smoking	-0.00842102	0.037312	0.835942	-0.0119178	0.0175852	0.546539
cg17098103	Smoking	NA	NA	NA	NA	NA	NA
cg17127702	Smoking	0.0307797	0.0231399	0.225166	0.0159058	0.013183	0.2668
cg17139085	Smoking	NA	NA	NA	NA	NA	NA
cg17192599	Smoking	-0.0162408	0.0205346	0.573995	-0.0158238	0.0201602	0.57635
cg17207590	Smoking	0.0196714	0.0215075	0.456937	-0.00520207	0.0293772	0.875757
cg17220933	Smoking	0.0136807	0.0274377	0.705541	0.0157819	0.0270471	0.663739
cg17230002	Smoking	0.0681854	0.080633	0.4868	0.0504635	0.0450097	0.378758
cg17232357	Smoking	-0.0219266	0.0226983	0.43596	-0.0306912	0.0224137	0.304393
cg17272563	Smoking	0.215468	0.242099	0.53701	-0.3744	0.550618	0.619841
cg17298925	Smoking	0.0048292	0.0141809	0.741262	-0.000868074	0.0185608	0.963718
cg17325771	Smoking	-0.0103355	0.0148771	0.518179	-0.0135986	0.0118842	0.304322
cg17334970	Smoking	NA	NA	NA	NA	NA	NA
cg17359265	Smoking	0.0228062	0.0546323	0.748243	-0.0232134	0.0539834	0.741465
cg17390562	Smoking	-0.0186699	0.0175551	0.480414	0.0123107	0.0172351	0.60514
cg17422460	Smoking	-0.0672184	0.0439685	0.265922	0.0617468	0.0321219	0.194505
cg17449254	Smoking	0.0130687	0.0212858	0.649462	0.020515	0.0152761	0.407472
cg17471939	Smoking	NA	NA	NA	NA	NA	NA
cg17478749	Smoking	-0.110072	0.281475	0.733485	0.144612	0.446729	0.776871
cg17483411	Smoking	0.0625417	0.0442667	0.392118	-0.0366092	0.0563132	0.633023
cg17498867	Smoking	-0.0667718	0.0353929	0.310291	-0.0256045	0.0540156	0.718201
cg17533477	Smoking	NA	NA	NA	NA	NA	NA
cg17551891	Smoking	0.0153634	0.0177939	0.478915	0.00166525	0.0177721	0.933889
cg17560073	Smoking	0.0359583	0.0296742	0.439231	0.0163096	0.0290978	0.674765
cg17567838	Smoking	NA	NA	NA	NA	NA	NA
cg17576979	Smoking	NA	NA	NA	NA	NA	NA
cg17580614	Smoking	NA	NA	NA	NA	NA	NA
cg17586094	Smoking	-0.0106833	0.0235556	0.728933	0.0268959	0.0462322	0.664567
cg17619755	Smoking	0.201587	0.0794799	0.126595	0.163257	0.133209	0.345094
cg17823346	Smoking	0.0286827	0.0205105	0.29687	0.0138738	0.0199168	0.558132
cg17852032	Smoking	NA	NA	NA	NA	NA	NA
cg17877600	Smoking	0.0495956	0.0718531	0.539651	0.0446112	0.0550035	0.476702
cg17884674	Smoking	-0.0186646	0.0599665	0.807902	-0.00567446	0.0675707	0.946663
cg17900199	Smoking	0.00355329	0.0375938	0.940006	0.0423837	0.0887707	0.71642
cg17907003	Smoking	NA	NA	NA	NA	NA	NA
cg17915189	Smoking	NA	NA	NA	NA	NA	NA
cg17927313	Smoking	0.0374205	0.0207697	0.322576	-0.0170074	0.0204068	0.557685
cg17975379	Smoking	NA	NA	NA	NA	NA	NA
cg18006990	Smoking	NA	NA	NA	NA	NA	NA
cg18014547	Smoking	-0.0143435	0.02052	0.611626	0.0196009	0.0200446	0.507125
cg18028767	Smoking	NA	NA	NA	NA	NA	NA
cg18082788	Smoking	0.00674731	0.0228736	0.79581	-0.0102416	0.0317509	0.777626
cg18132076	Smoking	NA	NA	NA	NA	NA	NA
cg18146737	Smoking	-0.0366846	0.0719803	0.699938	-0.0225568	0.0497221	0.728869
cg18151030	Smoking	0.0262281	0.0731655	0.780872	0.0518445	0.0867776	0.657158
cg18158306	Smoking	-0.0171371	0.0324705	0.690845	0.0425649	0.0316037	0.406591
cg18178840	Smoking	-0.000963266	0.15232	0.995974	0.118546	0.150157	0.574551
cg18216249	Smoking	NA	NA	NA	NA	NA	NA
cg18262201	Smoking	-0.0412084	0.0252077	0.14074	-0.00486704	0.0166711	0.777757
cg18316974	Smoking	-0.0475069	0.0642918	0.59487	-0.032782	0.0506561	0.634346
cg18325841	Smoking	NA	NA	NA	NA	NA	NA
cg18331348	Smoking	0.0537466	0.0576624	0.522366	0.0375717	0.0536302	0.610956
cg18369034	Smoking	0.0282835	0.0291756	0.387231	-0.00215129	0.0240522	0.93303
cg18394567	Smoking	NA	NA	NA	NA	NA	NA
cg18419271	Smoking	NA	NA	NA	NA	NA	NA
cg18422587	Smoking	-0.00768023	0.0239362	0.769367	-0.00402662	0.0245684	0.880234
cg18432895	Smoking	0.00712261	0.0165693	0.696299	-0.018482	0.016413	0.342087
cg18446336	Smoking	0.0306239	0.0254794	0.441787	-0.0262234	0.024922	0.483805
cg18451588	Smoking	-0.0204492	0.0599016	0.790568	-0.0104973	0.0514829	0.87195
cg18468796	Smoking	NA	NA	NA	NA	NA	NA
cg18482892	Smoking	-0.0250832	0.0246441	0.415853	0.0110868	0.0142073	0.516875
cg18503679	Smoking	0.0072416	0.025066	0.79985	-0.00745881	0.0247389	0.791492
cg18533225	Smoking	0.0210821	0.0256034	0.561463	0.0327356	0.0255612	0.422046
cg18559579	Smoking	-0.0798535	0.0592887	0.310348	-0.00663822	0.0593966	0.921219
cg18582010	Smoking	NA	NA	NA	NA	NA	NA
cg18585107	Smoking	-0.118294	0.0886221	0.313603	-0.0387519	0.0634461	0.603508
cg18617091	Smoking	NA	NA	NA	NA	NA	NA
cg18625627	Smoking	-0.0169367	0.0241024	0.610047	0.000374536	0.0240913	0.990104
cg18642234	Smoking	NA	NA	NA	NA	NA	NA
cg18651578	Smoking	NA	NA	NA	NA	NA	NA
cg18663307	Smoking	0.00940966	0.0199319	0.669078	-0.00156573	0.0334543	0.965612
cg18708252	Smoking	0.0627362	0.0195514	0.0849324	-0.00387278	0.0192956	0.859486
cg18740175	Smoking	-0.00464104	0.0240687	0.864902	-0.0145231	0.0470125	0.786592
cg18747408	Smoking	NA	NA	NA	NA	NA	NA
cg18758622	Smoking	NA	NA	NA	NA	NA	NA
cg18780100	Smoking	NA	NA	NA	NA	NA	NA
cg18785742	Smoking	NA	NA	NA	NA	NA	NA
cg18801806	Smoking	NA	NA	NA	NA	NA	NA
cg18806997	Smoking	0.0148546	0.0204804	0.543647	-0.0100301	0.0177326	0.628642
cg18810691	Smoking	0.00808541	0.0187002	0.740197	0.0353988	0.0281912	0.428149
cg18828619	Smoking	NA	NA	NA	NA	NA	NA
cg18881641	Smoking	-0.0211684	0.0417971	0.662849	4.69e-05	0.0416472	0.999204
cg18919541	Smoking	-0.00209844	0.0123317	0.869104	-0.0067817	0.0139794	0.640596
cg18946533	Smoking	NA	NA	NA	NA	NA	NA
cg18954479	Smoking	NA	NA	NA	NA	NA	NA
cg18956562	Smoking	NA	NA	NA	NA	NA	NA
cg18992688	Smoking	NA	NA	NA	NA	NA	NA
cg19014730	Smoking	NA	NA	NA	NA	NA	NA
cg19022697	Smoking	-0.00162466	0.0460266	0.977538	0.0504047	0.0285792	0.328367
cg19030554	Smoking	0.0166989	0.0359083	0.673576	-0.0152907	0.041255	0.73553
cg19070894	Smoking	0.00592366	0.0540869	0.922788	0.0236331	0.0290601	0.501493
cg19089201	Smoking	0.00846744	0.0239828	0.757781	0.00505719	0.0177324	0.802316
cg19089328	Smoking	0.00379083	0.0226218	0.894301	-0.0227521	0.0224087	0.495159
cg19093370	Smoking	0.0164545	0.0219143	0.589986	0.0119622	0.0262651	0.727929
cg19103219	Smoking	-0.025477	0.0212397	0.442414	-0.0102488	0.049291	0.869491
cg19136371	Smoking	NA	NA	NA	NA	NA	NA
cg19137417	Smoking	NA	NA	NA	NA	NA	NA
cg19197419	Smoking	-0.0351962	0.0270021	0.41661	0.0116653	0.0267089	0.737848
cg19211853	Smoking	0.0107892	0.0137809	0.477435	0.00898277	0.0136163	0.545492
cg19211915	Smoking	0.0666545	0.0454921	0.381264	-0.00415903	0.0453583	0.941789
cg19220282	Smoking	-0.064348	0.0313851	0.109656	0.00221924	0.0311659	0.946651
cg19235026	Smoking	-0.00254962	0.0166755	0.903411	0.0493174	0.0376224	0.414874
cg19321684	Smoking	0.0626097	0.0341631	0.100071	0.00300176	0.0554676	0.958024
cg19372602	Smoking	0.0680599	0.0994674	0.617982	-0.0140648	0.0566261	0.845013
cg19406367	Smoking	0.0471224	0.0401575	0.449305	-0.0626721	0.039666	0.359225
cg19427338	Smoking	NA	NA	NA	NA	NA	NA
cg19452802	Smoking	-0.0135502	0.0482833	0.797227	0.0124789	0.0421408	0.786451
cg19554457	Smoking	-0.0166409	0.0345641	0.71435	0.0557254	0.0338464	0.347484
cg19555708	Smoking	0.00116066	0.0447559	0.979946	-0.0320003	0.0583413	0.598317
cg19563365	Smoking	NA	NA	NA	NA	NA	NA
cg19566658	Smoking	0.0128798	0.0266553	0.713447	0.0299311	0.0260397	0.455809
cg19589396	Smoking	NA	NA	NA	NA	NA	NA
cg19601144	Smoking	NA	NA	NA	NA	NA	NA
cg19637387	Smoking	NA	NA	NA	NA	NA	NA
cg19683780	Smoking	NA	NA	NA	NA	NA	NA
cg19713429	Smoking	NA	NA	NA	NA	NA	NA
cg19717773	Smoking	0.0266539	0.0141383	0.118081	-0.0100504	0.0163828	0.566394
cg19719391	Smoking	NA	NA	NA	NA	NA	NA
cg19744173	Smoking	NA	NA	NA	NA	NA	NA
cg19757176	Smoking	0.00602251	0.0198708	0.781628	-0.0172475	0.0153797	0.343767
cg19758448	Smoking	NA	NA	NA	NA	NA	NA
cg19784816	Smoking	NA	NA	NA	NA	NA	NA
cg19825856	Smoking	0.0336972	0.100738	0.794498	-0.194543	0.0968427	0.294044
cg19859698	Smoking	NA	NA	NA	NA	NA	NA
cg19872095	Smoking	NA	NA	NA	NA	NA	NA
cg19906672	Smoking	NA	NA	NA	NA	NA	NA
cg19925780	Smoking	NA	NA	NA	NA	NA	NA
cg19935065	Smoking	0.0367381	0.0804381	0.727251	-0.103292	0.0401391	0.235956
cg19942495	Smoking	NA	NA	NA	NA	NA	NA
cg19956914	Smoking	NA	NA	NA	NA	NA	NA
cg20049273	Smoking	NA	NA	NA	NA	NA	NA
cg20059012	Smoking	NA	NA	NA	NA	NA	NA
cg20059377	Smoking	-0.0196618	0.0125955	0.169542	-0.013034	0.0112551	0.290849
cg20059928	Smoking	-0.000202242	0.0120973	0.988179	-0.0177799	0.0119515	0.275224
cg20066188	Smoking	-0.00195047	0.0133346	0.889421	0.0159063	0.0131202	0.279534
cg20069688	Smoking	0.00891692	0.0401105	0.838348	-0.000829701	0.0755354	0.991926
cg20076442	Smoking	NA	NA	NA	NA	NA	NA
cg20152539	Smoking	0.0225716	0.0231328	0.432101	0.00665948	0.0228081	0.797804
cg20220678	Smoking	-0.00703038	0.107972	0.958606	0.134475	0.184827	0.599573
cg20240091	Smoking	-0.0636337	0.056412	0.376436	-0.0183494	0.0362433	0.662951
cg20244340	Smoking	0.073564	0.0632017	0.451857	0.00860277	0.0626214	0.913087
cg20268992	Smoking	NA	NA	NA	NA	NA	NA
cg20272648	Smoking	NA	NA	NA	NA	NA	NA
cg20303561	Smoking	-0.0518586	0.0595734	0.544005	-0.0563876	0.0657249	0.548585
cg20309891	Smoking	NA	NA	NA	NA	NA	NA
cg20322193	Smoking	0.0174878	0.0357831	0.673379	-0.032849	0.0235073	0.297136
cg20348746	Smoking	-0.0109624	0.0198072	0.595077	-0.00627588	0.018636	0.744961
cg20375836	Smoking	NA	NA	NA	NA	NA	NA
cg20379671	Smoking	NA	NA	NA	NA	NA	NA
cg20408402	Smoking	0.121611	0.029564	0.0146904	0.00932997	0.0359443	0.808009
cg20435267	Smoking	-0.0270802	0.0483169	0.674785	-0.0173537	0.0475733	0.777323
cg20451986	Smoking	NA	NA	NA	NA	NA	NA
cg20468883	Smoking	NA	NA	NA	NA	NA	NA
cg20469837	Smoking	-0.0275933	0.0172349	0.355435	-0.0427525	0.0169595	0.240419
cg20496314	Smoking	0.030229	0.244126	0.92157	0.0238148	0.187883	0.919734
cg20533899	Smoking	-0.00485179	0.0393589	0.921917	0.0154845	0.0325124	0.717035
cg20533952	Smoking	-0.012429	0.022966	0.684202	-0.00168947	0.0226287	0.952558
cg20534585	Smoking	0.00517005	0.0231952	0.834539	0.0127774	0.015446	0.454601
cg20580833	Smoking	NA	NA	NA	NA	NA	NA
cg20591407	Smoking	NA	NA	NA	NA	NA	NA
cg20644981	Smoking	NA	NA	NA	NA	NA	NA
cg20684110	Smoking	NA	NA	NA	NA	NA	NA
cg20697394	Smoking	-0.0393609	0.0438933	0.534624	0.0614254	0.0436429	0.393265
cg20698421	Smoking	-0.00939464	0.0317768	0.779386	-0.0266669	0.0303916	0.4204
cg20707126	Smoking	NA	NA	NA	NA	NA	NA
cg20722088	Smoking	NA	NA	NA	NA	NA	NA
cg20724032	Smoking	-0.0129269	0.0271915	0.681363	-0.0576827	0.0374327	0.26324
cg20726664	Smoking	-0.0148701	0.0737439	0.873327	0.0228091	0.0414703	0.679875
cg20751345	Smoking	0.0230069	0.0629478	0.74978	-0.0307964	0.0370056	0.492836
cg20819617	Smoking	NA	NA	NA	NA	NA	NA
cg20823695	Smoking	NA	NA	NA	NA	NA	NA
cg20853880	Smoking	-0.0070101	0.0180879	0.724204	-0.0108277	0.0260654	0.70577
cg20871826	Smoking	NA	NA	NA	NA	NA	NA
cg20873136	Smoking	-0.0529776	0.0862174	0.64923	-0.0261265	0.0495379	0.691029
cg20889322	Smoking	NA	NA	NA	NA	NA	NA
cg20892260	Smoking	NA	NA	NA	NA	NA	NA
cg20912205	Smoking	0.0419107	0.20269	0.855328	0.0289247	0.130648	0.845335
cg20967006	Smoking	0.0386566	0.0504172	0.499053	0.024516	0.0464561	0.634232
cg21067023	Smoking	-0.0296674	0.0227762	0.262657	0.00124156	0.0219251	0.957558
cg21138542	Smoking	0.00154055	0.0341607	0.968128	-0.0157154	0.0139682	0.377428
cg21159068	Smoking	0.040723	0.0278575	0.381944	0.0113819	0.0176717	0.635728
cg21187770	Smoking	-0.0204746	0.0743581	0.828945	-0.0590672	0.0413677	0.38895
cg21188533	Smoking	NA	NA	NA	NA	NA	NA
cg21227253	Smoking	NA	NA	NA	NA	NA	NA
cg21268659	Smoking	NA	NA	NA	NA	NA	NA
cg21279603	Smoking	-0.0219946	0.0280544	0.576707	-0.0326557	0.0237196	0.399922
cg21307484	Smoking	0.0137132	0.0212077	0.634585	0.0329635	0.0208726	0.359357
cg21316772	Smoking	NA	NA	NA	NA	NA	NA
cg21329975	Smoking	-0.0194625	0.032611	0.592673	-0.0178414	0.0320184	0.616249
cg21334048	Smoking	NA	NA	NA	NA	NA	NA
cg21337881	Smoking	0.00318262	0.0273655	0.91804	-0.0371377	0.0363924	0.414848
cg21356710	Smoking	-0.121473	0.0402541	0.0568655	-0.0440209	0.0283929	0.218824
cg21380183	Smoking	-0.0293019	0.119971	0.847497	0.0763225	0.043756	0.331398
cg21392700	Smoking	NA	NA	NA	NA	NA	NA
cg21404980	Smoking	NA	NA	NA	NA	NA	NA
cg21434376	Smoking	NA	NA	NA	NA	NA	NA
cg21439672	Smoking	NA	NA	NA	NA	NA	NA
cg21473814	Smoking	NA	NA	NA	NA	NA	NA
cg21505886	Smoking	0.00474637	0.0315736	0.90501	-0.0663545	0.0310074	0.278296
cg21570209	Smoking	0.115297	0.050729	0.263876	0.0660876	0.0433693	0.369716
cg21587837	Smoking	0.05255	0.0402908	0.283187	-0.00181682	0.0632377	0.978884
cg21647257	Smoking	-0.0669069	0.109695	0.651327	-0.0177907	0.0781804	0.857556
cg21664281	Smoking	-0.00432334	0.0254998	0.880967	-0.00881233	0.0271579	0.776366
cg21681705	Smoking	NA	NA	NA	NA	NA	NA
cg21717508	Smoking	NA	NA	NA	NA	NA	NA
cg21733098	Smoking	0.0207688	0.0129975	0.208352	0.00857246	0.0163957	0.637237
cg21756476	Smoking	NA	NA	NA	NA	NA	NA
cg21791252	Smoking	0.0172971	0.0211731	0.451119	-0.0074002	0.0279933	0.802057
cg21834204	Smoking	-0.0437702	0.0284647	0.263956	0.00315459	0.0255078	0.912883
cg21869609	Smoking	-0.00733647	0.040004	0.861694	0.0183266	0.0249566	0.495713
cg21913886	Smoking	-0.0325147	0.0347654	0.521289	-0.00196771	0.034346	0.963567
cg21920570	Smoking	-0.00365513	0.0213422	0.892018	-0.0465515	0.021156	0.271557
cg21990700	Smoking	-0.00398052	0.0574935	0.94916	0.00889281	0.0723785	0.909983
cg22041417	Smoking	0.0141205	0.0228316	0.647386	0.0377763	0.0203226	0.314211
cg22052143	Smoking	NA	NA	NA	NA	NA	NA
cg22053945	Smoking	-0.600841	0.289741	0.28605	-0.460441	0.285747	0.353595
cg22132788	Smoking	0.0285652	0.0356315	0.569793	0.0106621	0.0215811	0.707871
cg22158051	Smoking	-0.0202386	0.0151932	0.314345	-0.013118	0.0222078	0.614585
cg22184136	Smoking	0.070263	0.0402514	0.222996	0.0512815	0.0198629	0.122959
cg22266211	Smoking	NA	NA	NA	NA	NA	NA
cg22313519	Smoking	0.0227311	0.0244407	0.523063	0.0458839	0.0208092	0.271057
cg22327175	Smoking	0.0455155	0.0494017	0.45414	-0.0206191	0.0972653	0.851758
cg22356527	Smoking	NA	NA	NA	NA	NA	NA
cg22400959	Smoking	NA	NA	NA	NA	NA	NA
cg22407942	Smoking	0.0352113	0.0180197	0.122388	0.0127745	0.0290216	0.682551
cg22417733	Smoking	NA	NA	NA	NA	NA	NA
cg22533573	Smoking	NA	NA	NA	NA	NA	NA
cg22539182	Smoking	NA	NA	NA	NA	NA	NA
cg22586569	Smoking	-0.000189007	0.0162973	0.991302	-0.0209352	0.0167814	0.280256
cg22635096	Smoking	NA	NA	NA	NA	NA	NA
cg22635676	Smoking	0.0150851	0.0265851	0.671425	-0.0346634	0.0500935	0.614642
cg22650458	Smoking	-0.0460022	0.0238972	0.1499	-0.0138395	0.023441	0.596449
cg22678092	Smoking	-0.0022108	0.0219011	0.924452	0.0166187	0.0398154	0.69782
cg22705225	Smoking	NA	NA	NA	NA	NA	NA
cg22721579	Smoking	NA	NA	NA	NA	NA	NA
cg22740603	Smoking	-0.0203192	0.0784628	0.838681	-0.0290557	0.0247457	0.44911
cg22789605	Smoking	NA	NA	NA	NA	NA	NA
cg22792367	Smoking	NA	NA	NA	NA	NA	NA
cg22816909	Smoking	-0.0982847	0.232169	0.745061	0.387613	0.410631	0.518352
cg22820188	Smoking	NA	NA	NA	NA	NA	NA
cg22851200	Smoking	NA	NA	NA	NA	NA	NA
cg22858500	Smoking	0.0134391	0.0171583	0.515507	-0.00544179	0.0168704	0.777624
cg22871253	Smoking	-0.0142931	0.0365348	0.762595	0.00109444	0.0163564	0.957466
cg22875823	Smoking	0.00382371	0.026215	0.887641	0.00751062	0.0482898	0.880255
cg22904711	Smoking	-0.0107524	0.0340887	0.805483	0.0183154	0.0339684	0.685187
cg22905866	Smoking	0.0804641	0.131549	0.650524	0.00907558	0.0468492	0.878184
cg22928954	Smoking	NA	NA	NA	NA	NA	NA
cg22957360	Smoking	0.0503117	0.0485142	0.408651	0.0772815	0.0668909	0.367336
cg22962923	Smoking	NA	NA	NA	NA	NA	NA
cg22968401	Smoking	-0.0999413	0.0927581	0.393977	-0.00501879	0.0914561	0.961226
cg23059461	Smoking	NA	NA	NA	NA	NA	NA
cg23061027	Smoking	0.160509	0.260698	0.648666	-0.537734	0.31168	0.334415
cg23090529	Smoking	NA	NA	NA	NA	NA	NA
cg23098529	Smoking	0.0440536	0.0378399	0.364435	0.0542257	0.0281295	0.193706
cg23110422	Smoking	-0.0107312	0.0204933	0.652767	0.0342573	0.0169754	0.181068
cg23126342	Smoking	0.0573581	0.105965	0.684151	-0.124328	0.105463	0.447853
cg23127986	Smoking	NA	NA	NA	NA	NA	NA
cg23140706	Smoking	0.0509248	0.0882228	0.666724	0.0365142	0.0385525	0.517282
cg23161492	Smoking	-0.0235919	0.0235	0.498758	0.0227773	0.0231396	0.505024
cg23162201	Smoking	-0.0138189	0.0172426	0.467781	0.00134756	0.0190437	0.946984
cg23204396	Smoking	0.0508052	0.078105	0.582129	-0.0925025	0.0867327	0.397883
cg23221603	Smoking	0.0100565	0.0196544	0.698919	-0.0422845	0.0194205	0.274094
cg23222488	Smoking	NA	NA	NA	NA	NA	NA
cg23351584	Smoking	0.0184697	0.0244591	0.588252	0.0218976	0.0282964	0.580721
cg23363754	Smoking	0.0355042	0.0290952	0.437046	0.00967633	0.0286424	0.792593
cg23385492	Smoking	NA	NA	NA	NA	NA	NA
cg23395310	Smoking	-0.0328598	0.0155263	0.281009	-0.0178403	0.0155725	0.456858
cg23448998	Smoking	0.0143673	0.0218968	0.63033	0.0144968	0.0317991	0.727694
cg23460961	Smoking	0.0233756	0.0556075	0.715076	-0.0150135	0.0299745	0.666149
cg23480021	Smoking	0.00117965	0.0290708	0.970182	0.00990945	0.0287581	0.753152
cg23490727	Smoking	-0.000441209	0.0291815	0.988886	-0.0116874	0.0291082	0.714932
cg23541422	Smoking	NA	NA	NA	NA	NA	NA
cg23551979	Smoking	0.0127084	0.0206739	0.649118	0.00901745	0.0205249	0.736467
cg23598378	Smoking	0.0353466	0.0560839	0.641989	-0.0140475	0.0258855	0.68347
cg23606396	Smoking	-0.0438553	0.106018	0.750302	-0.150218	0.166105	0.531945
cg23615741	Smoking	0.0325892	0.0855634	0.739945	0.00391757	0.103658	0.973286
cg23657179	Smoking	NA	NA	NA	NA	NA	NA
cg23672278	Smoking	NA	NA	NA	NA	NA	NA
cg23681440	Smoking	0.00354453	0.0368405	0.932124	-0.0545741	0.0411396	0.315857
cg23688411	Smoking	NA	NA	NA	NA	NA	NA
cg23689227	Smoking	NA	NA	NA	NA	NA	NA
cg23716141	Smoking	-0.0176341	0.0172581	0.414354	0.0340966	0.016735	0.178503
cg23720331	Smoking	NA	NA	NA	NA	NA	NA
cg23749482	Smoking	-0.0179417	0.0218438	0.56224	-0.0287876	0.0211619	0.403553
cg23762517	Smoking	0.0219366	0.0114051	0.126774	-0.0218849	0.0112413	0.123405
cg23766254	Smoking	-0.0142269	0.04449	0.765142	0.0162548	0.0559466	0.785843
cg23771366	Smoking	-0.0144109	0.0205035	0.609983	-0.0127128	0.0203703	0.644804
cg23781467	Smoking	NA	NA	NA	NA	NA	NA
cg23793686	Smoking	-0.00697241	0.0173119	0.714114	0.0109933	0.0171825	0.567814
cg23831876	Smoking	NA	NA	NA	NA	NA	NA
cg23845009	Smoking	0.0148397	0.0338512	0.703916	0.0398446	0.0323678	0.343444
cg23884241	Smoking	0.00969734	0.0178612	0.62492	0.00191499	0.0222862	0.936938
cg23916896	Smoking	NA	NA	NA	NA	NA	NA
cg23928726	Smoking	NA	NA	NA	NA	NA	NA
cg23940612	Smoking	0.0428561	0.0323959	0.316867	-0.00232812	0.0422634	0.961078
cg23966547	Smoking	NA	NA	NA	NA	NA	NA
cg23972860	Smoking	-0.0180714	0.00971531	0.121956	-0.00830643	0.00958854	0.42594
cg23973524	Smoking	NA	NA	NA	NA	NA	NA
cg23975840	Smoking	-0.0127355	0.0244227	0.65404	-0.0371112	0.0210559	0.22004
cg24033122	Smoking	0.0288465	0.0357311	0.456154	0.0655658	0.0346846	0.117308
cg24039042	Smoking	0.0138762	0.0310729	0.685454	0.00554125	0.0241061	0.832975
cg24049050	Smoking	NA	NA	NA	NA	NA	NA
cg24049493	Smoking	NA	NA	NA	NA	NA	NA
cg24090911	Smoking	NA	NA	NA	NA	NA	NA
cg24105081	Smoking	NA	NA	NA	NA	NA	NA
cg24128066	Smoking	0.00122923	0.0199044	0.956373	-0.0230202	0.019628	0.361645
cg24134897	Smoking	0.0450366	0.0412006	0.471701	0.12483	0.0345834	0.172056
cg24173182	Smoking	0.00078249	0.0347049	0.985649	0.0378345	0.0444147	0.550824
cg24249791	Smoking	-0.0125319	0.0918666	0.913689	-0.0332509	0.052356	0.639785
cg24287110	Smoking	NA	NA	NA	NA	NA	NA
cg24361098	Smoking	0.000488549	0.0126107	0.971531	-0.0174268	0.0323042	0.627036
cg24399529	Smoking	NA	NA	NA	NA	NA	NA
cg24426691	Smoking	-0.00338664	0.0203287	0.875772	-0.00173086	0.0211725	0.938772
cg24448421	Smoking	-0.00334368	0.022736	0.892408	-0.0237459	0.0289967	0.472832
cg24497361	Smoking	0.0208936	0.0283147	0.514051	0.00760574	0.0279136	0.802936
cg24504361	Smoking	0.160543	0.29946	0.686711	-0.10945	0.375944	0.819644
cg24539517	Smoking	-0.00491058	0.0230543	0.841742	-0.0194426	0.027194	0.514146
cg24576425	Smoking	-0.0275759	0.0220512	0.429419	-0.0334631	0.035003	0.514316
cg24578857	Smoking	-0.0191524	0.0231054	0.559379	0.00243612	0.0288776	0.946422
cg24582007	Smoking	NA	NA	NA	NA	NA	NA
cg24608218	Smoking	0.0457681	0.0320155	0.289088	-0.0145382	0.0313476	0.688389
cg24647428	Smoking	-0.100567	0.0421771	0.097231	0.00661012	0.0423448	0.885865
cg24683623	Smoking	0.116468	0.0498881	0.257638	0.0802155	0.0253648	0.194971
cg24688690	Smoking	-0.00283246	0.0214514	0.916424	0.0753412	0.0665949	0.46082
cg24715735	Smoking	0.251767	0.126046	0.295497	-0.0927326	0.12359	0.590201
cg24718197	Smoking	NA	NA	NA	NA	NA	NA
cg24741609	Smoking	-0.0183961	0.0786608	0.853745	0.01206	0.0483506	0.844384
cg24771152	Smoking	0.207638	0.0927987	0.15469	0.12784	0.136161	0.4469
cg24807547	Smoking	-0.0264967	0.0385019	0.562433	-0.0370825	0.0378772	0.430811
cg24838345	Smoking	-0.0147273	0.179656	0.942132	0.0942052	0.0994893	0.443642
cg24838825	Smoking	0.0252593	0.0225081	0.463373	-0.0049405	0.0222826	0.861096
cg24848615	Smoking	NA	NA	NA	NA	NA	NA
cg24931658	Smoking	-0.00986066	0.0252657	0.763115	-0.0395955	0.0252217	0.361072
cg24939196	Smoking	NA	NA	NA	NA	NA	NA
cg24996979	Smoking	0.0111683	0.0264275	0.745456	-0.0229003	0.0254387	0.533401
cg25004427	Smoking	NA	NA	NA	NA	NA	NA
cg25011395	Smoking	NA	NA	NA	NA	NA	NA
cg25043050	Smoking	NA	NA	NA	NA	NA	NA
cg25064552	Smoking	0.0532638	0.0810783	0.629971	0.00390314	0.0488848	0.949278
cg25066772	Smoking	0.0194321	0.0151422	0.421412	0.0148633	0.0149755	0.502394
cg25097946	Smoking	NA	NA	NA	NA	NA	NA
cg25157472	Smoking	NA	NA	NA	NA	NA	NA
cg25174412	Smoking	NA	NA	NA	NA	NA	NA
cg25189904	Smoking	NA	NA	NA	NA	NA	NA
cg25197194	Smoking	-0.0334663	0.0254752	0.414213	-0.00784386	0.0196875	0.758631
cg25212025	Smoking	NA	NA	NA	NA	NA	NA
cg25221975	Smoking	NA	NA	NA	NA	NA	NA
cg25305703	Smoking	NA	NA	NA	NA	NA	NA
cg25313468	Smoking	-0.0269942	0.0254525	0.366707	0.0398538	0.0238617	0.193472
cg25323554	Smoking	NA	NA	NA	NA	NA	NA
cg25341560	Smoking	0.0230076	0.0267053	0.547266	0.0357638	0.0265049	0.406027
cg25347941	Smoking	0.000285981	0.0196443	0.989082	0.0252293	0.0310076	0.461506
cg25376310	Smoking	0.156978	0.0669842	0.25676	0.0829943	0.17354	0.71601
cg25422678	Smoking	0.0384012	0.026514	0.3847	0.00995429	0.0494943	0.873649
cg25464840	Smoking	NA	NA	NA	NA	NA	NA
cg25607920	Smoking	0.0420896	0.0220504	0.128925	0.013213	0.0217155	0.575739
cg25625514	Smoking	0.0338844	0.0764728	0.73447	-0.00465188	0.0452939	0.934845
cg25648203	Smoking	NA	NA	NA	NA	NA	NA
cg25649826	Smoking	NA	NA	NA	NA	NA	NA
cg25658983	Smoking	-0.556069	0.23652	0.256023	-0.422859	0.232638	0.320196
cg25664715	Smoking	0.0226743	0.0433838	0.693405	-0.0337787	0.0977458	0.788178
cg25684105	Smoking	0.00811967	0.0176253	0.676368	-0.0194379	0.0174445	0.346396
cg25727671	Smoking	NA	NA	NA	NA	NA	NA
cg25741533	Smoking	NA	NA	NA	NA	NA	NA
cg25745937	Smoking	0.050388	0.0368073	0.401637	-0.00117439	0.0364829	0.979514
cg25799109	Smoking	-0.0392714	0.123102	0.803407	0.0953011	0.0864975	0.469196
cg25809905	Smoking	0.0271485	0.0263355	0.349863	0.0175388	0.0206487	0.434438
cg25839482	Smoking	0.00557877	0.0171693	0.776076	0.00581799	0.0159017	0.749536
cg25947283	Smoking	NA	NA	NA	NA	NA	NA
cg25953130	Smoking	NA	NA	NA	NA	NA	NA
cg25955180	Smoking	-0.0543978	0.235907	0.839074	-0.278237	0.277948	0.390572
cg25962015	Smoking	0.0491439	0.1245	0.76066	-0.0529878	0.0548581	0.511039
cg25998745	Smoking	NA	NA	NA	NA	NA	NA
cg26038582	Smoking	0.0154768	0.0126087	0.265617	0.00532353	0.0122032	0.67792
cg26055950	Smoking	-0.0220975	0.0322229	0.61732	0.0296134	0.0269944	0.470567
cg26062856	Smoking	NA	NA	NA	NA	NA	NA
cg26076054	Smoking	-0.0498052	0.067641	0.595946	-0.100393	0.035282	0.215149
cg26077378	Smoking	-0.00803213	0.0501925	0.89898	-0.0226226	0.0343273	0.629045
cg26099045	Smoking	NA	NA	NA	NA	NA	NA
cg26102435	Smoking	0.0117722	0.0132314	0.537111	0.000411571	0.0130289	0.979897
cg26105278	Smoking	NA	NA	NA	NA	NA	NA
cg26105649	Smoking	-0.0299287	0.0371596	0.568352	0.000713921	0.0225606	0.979861
cg26126879	Smoking	0.00335686	0.0162571	0.844557	-0.0096854	0.0161072	0.573855
cg26132737	Smoking	-0.00613674	0.065978	0.931758	-0.0208744	0.0333584	0.575844
cg26146569	Smoking	NA	NA	NA	NA	NA	NA
cg26161820	Smoking	-0.0513737	0.137086	0.743849	-0.0341932	0.0666833	0.659132
cg26203136	Smoking	-0.078259	0.0526213	0.376854	0.0499099	0.049122	0.494936
cg26253500	Smoking	0.035917	0.0250792	0.225372	0.00636647	0.0304156	0.84443
cg26257411	Smoking	0.00508933	0.0629954	0.939491	0.0129224	0.0354242	0.733737
cg26271591	Smoking	0.00551254	0.0163052	0.752298	0.00750014	0.017791	0.695009
cg26351966	Smoking	-0.027373	0.0256741	0.364535	-0.0256934	0.0252577	0.38393
cg26361535	Smoking	NA	NA	NA	NA	NA	NA
cg26403843	Smoking	0.111866	0.0723414	0.196919	0.182399	0.0693941	0.0582806
cg26467528	Smoking	-0.0521496	0.126854	0.708602	-0.161382	0.131981	0.308716
cg26574777	Smoking	-0.129867	0.162862	0.508843	-0.0389323	0.25697	0.893479
cg26585644	Smoking	NA	NA	NA	NA	NA	NA
cg26640901	Smoking	0.0465077	0.0236812	0.29983	-0.000111782	0.0641904	0.998891
cg26681628	Smoking	0.00643618	0.0369117	0.87763	0.0475253	0.0251758	0.199677
cg26703507	Smoking	-0.0763294	0.0364896	0.283892	-0.0342372	0.0353558	0.510231
cg26703534	Smoking	NA	NA	NA	NA	NA	NA
cg26707709	Smoking	NA	NA	NA	NA	NA	NA
cg26724967	Smoking	-0.0344926	0.0332878	0.488686	-0.0290839	0.0287259	0.496058
cg26728709	Smoking	-0.000154972	0.0290635	0.996605	0.0306916	0.0283816	0.475118
cg26764244	Smoking	-0.0121496	0.0212064	0.624526	0.0303334	0.0230611	0.318951
cg26850624	Smoking	0.0221276	0.0226281	0.40025	0.0230301	0.0210449	0.353804
cg26900995	Smoking	NA	NA	NA	NA	NA	NA
cg26908328	Smoking	0.0358855	0.0343419	0.405734	-0.0109455	0.0335536	0.775238
cg26937798	Smoking	0.0248393	0.0703558	0.783936	-0.0183898	0.0684774	0.832975
cg26942124	Smoking	-0.0203389	0.0219114	0.421754	0.00201786	0.0342205	0.956687
cg26964651	Smoking	NA	NA	NA	NA	NA	NA
cg26985798	Smoking	NA	NA	NA	NA	NA	NA
cg26992634	Smoking	NA	NA	NA	NA	NA	NA
cg26995224	Smoking	-0.0665425	0.0526645	0.333742	-0.131668	0.050481	0.120906
cg26996569	Smoking	NA	NA	NA	NA	NA	NA
cg27006914	Smoking	0.0400864	0.0223923	0.215311	-0.00913319	0.0219712	0.717994
cg27025995	Smoking	NA	NA	NA	NA	NA	NA
cg27067781	Smoking	-2.61522	4.14066	0.641374	-0.786057	6.05636	0.917832
cg27178191	Smoking	NA	NA	NA	NA	NA	NA
cg27182159	Smoking	0.127638	0.0255054	0.0376874	0.111367	0.0314796	0.0714431
cg27241845	Smoking	NA	NA	NA	NA	NA	NA
cg27252776	Smoking	0.0316523	0.022752	0.396766	-0.00149949	0.0225222	0.957677
cg27262054	Smoking	-0.0438492	0.0356474	0.30633	-0.0256235	0.0256326	0.391148
cg27289478	Smoking	-0.17582	0.0611589	0.213113	0.00673425	0.0550546	0.922514
cg27298570	Smoking	0.0588036	0.0450783	0.416372	-0.0532551	0.0441286	0.440512
cg27312979	Smoking	NA	NA	NA	NA	NA	NA
cg27405731	Smoking	NA	NA	NA	NA	NA	NA
cg27409015	Smoking	-0.00703693	0.0176476	0.728624	-0.0138863	0.0344375	0.7258
cg27424326	Smoking	0.0141815	0.0770898	0.884182	0.0386368	0.0588035	0.629923
cg27468704	Smoking	0.00935565	0.0269994	0.787646	0.019541	0.0578547	0.792634
cg27514333	Smoking	0.0220276	0.0279559	0.513288	0.0273911	0.0277812	0.428093
cg27526649	Smoking	-0.0211862	0.0467085	0.669137	-0.073726	0.0301452	0.0582437
cg27537125	Smoking	NA	NA	NA	NA	NA	NA
cg27560367	Smoking	0.0505421	0.084606	0.657185	-0.0905072	0.0755306	0.442732
cg27579313	Smoking	NA	NA	NA	NA	NA	NA
cg27618939	Smoking	-0.00510387	0.0315011	0.886178	0.0344987	0.0279886	0.342957
cg27628849	Smoking	NA	NA	NA	NA	NA	NA
cg27633342	Smoking	NA	NA	NA	NA	NA	NA
cg16526047	Smoking	\	\	\	NA	NA	NA
cg16190265	Smoking	\	\	\	NA	NA	NA
MR-intercept value are calculated throug MR-Egger approach. All test are two-sided without adjustment for multiple comparisons. P<0.05 indicates a horizontal pleiotropy of the instrument variant.

## Sheet: Data S3
Supplementary Data 3. The differentially methylated genetic loci between CD patients and controls.
CpG	chr	coord	Gene	P value	Holm P value	beta difference	se
cg07573872	chr19	1126342	SBNO2	2.17e-20	7.4e-15	-0.0506313	0.0052043
cg17501210	chr6	166970252	RPS6KA2	9.91e-20	3.38e-14	-0.0506185	0.0053061
cg12170787	chr19	1130965	SBNO2	4.54e-19	1.55e-13	-0.031003	0.0033165
cg09349128	chr22	50327986	CRELD2	1.23e-18	4.19e-13	-0.0329839	0.00357685
cg18608055	chr19	1130866	SBNO2	5.39e-18	1.84e-12	-0.0464045	0.00513849
cg12054453	chr17	57915717	VMP1	1.37e-16	4.66e-11	-0.0751377	0.0087322
cg16292768	chr8	27467783	CLU	2.57e-15	8.76e-10	-0.037149	0.00452757
cg16936953	chr17	57915665	VMP1	3.93e-15	1.34e-09	-0.0766474	0.00940917
cg13139542	chr2	8242815	LINC00299	7.08e-15	2.42e-09	0.0194237	0.00240879
cg15551881	chr9	123688715	TRAF1	1.21e-13	4.14e-08	0.0392412	0.00512442
cg01026383	chr6	32905012	HLA-DMB	5.9e-13	2.01e-07	0.017196	0.00231599
cg19821297	chr19	12890029	HOOK2	7.63e-13	2.61e-07	-0.0363569	0.00492211
cg04389058	chr3	57041402	ARHGEF3	8.81e-13	3.01e-07	-0.0283681	0.00385179
cg19137806	chr10	134362170	INPP5A	9.71e-13	3.31e-07	0.0297411	0.00404619
cg26804423	chr7	8201134	ICA1	1.21e-12	4.13e-07	0.0281492	0.00384695
cg14237301	chr16	28506477	APOBR	1.68e-12	5.74e-07	0.0278474	0.00383165
cg12992827	chr3	101901234	ZPLD1	2.01e-12	6.87e-07	-0.0482442	0.00666325
cg01409343	chr17	57915740	VMP1	2.89e-12	9.85e-07	-0.043273	0.00602229
cg10967866	chr10	134362164	INPP5A	5.05e-12	1.73e-06	0.0340386	0.00479447
cg01145119	chr8	144441955	TOP1MT	1.23e-11	4.21e-06	0.027993	0.00402143
cg19281794	chr3	112218761	BTLA	2.09e-11	7.13e-06	0.0239422	0.00348086
cg27469606	chr19	1154485	SBNO2	2.41e-11	8.22e-06	-0.025459	0.0037135
cg01101459	chr1	234871477	LINC01132	3.39e-11	1.16e-05	0.0305726	0.00449489
cg18942579	chr17	57915773	VMP1	8.2e-11	2.8e-05	-0.0479117	0.00719414
cg12635790	chr8	96112814	NDUFAF6	9.55e-11	3.26e-05	-0.0309547	0.00466523
cg13354241	chr2	64447091	LINC00309	1.09e-10	3.73e-05	0.0193514	0.00292616
cg20671910	chr1	151262619	ZNF687	1.83e-10	6.23e-05	0.0193616	0.00296536
cg09018739	chr16	57180107	CPNE2	1.94e-10	6.63e-05	0.02456	0.00376737
cg04321224	chr21	46341380	ITGB2	2.65e-10	9.05e-05	0.0268339	0.00414889
cg22488164	chr12	14716910	PLBD1	3.16e-10	0.000107908	0.0343007	0.00532735
cg18860310	chr4	87752504	SLC10A6	3.27e-10	0.000111785	-0.0329488	0.00512205
cg02650017	chr17	47301614	PHOSPHO1	4.22e-10	0.000143943	-0.0129285	0.00202305
cg20559943	chr4	185820756	LINC01093	4.22e-10	0.000144041	-0.019517	0.00305407
cg21234053	chr14	35163420	CFL2	4.57e-10	0.000155994	0.0376908	0.00591029
cg26340740	chr11	58980377	MPEG1	4.88e-10	0.000166469	0.0353376	0.00555076
cg20995564	chr2	145172035	ZEB2	6.04e-10	0.000206284	-0.0541331	0.00855152
cg02464912	chr14	64319543	SYNE2	6.42e-10	0.000219175	-0.00639323	0.00101159
cg18518074	chr11	64642316	EHD1	7.93e-10	0.000270695	0.0201721	0.00320989
cg02097604	chr17	17750910	TOM1L2	8.11e-10	0.000276965	-0.0149691	0.00238344
cg07719512	chr2	219246576	SLC11A1	9.13e-10	0.00031177	0.0148036	0.00236464
cg24707889	chr21	46341304	ITGB2	9.45e-10	0.00032259	0.0273729	0.00437644
cg03940776	chr6	158490013	SYNJ2	1.33e-09	0.000452677	-0.014884	0.00240188
cg21727145	chr15	101458127	ALDH1A3	1.43e-09	0.000486896	0.0214855	0.0034742
cg02782634	chr17	57916643	VMP1	1.53e-09	0.000521057	-0.0233478	0.00378245
cg09287328	chr10	134231487	PWWP2B	1.65e-09	0.000564226	0.0309918	0.00503197
cg18513344	chr3	195531298	MUC4	1.82e-09	0.000620824	-0.0149375	0.00243181
cg04523589	chr3	48265146	CAMP	1.86e-09	0.000634245	0.0218231	0.00355492
cg18482303	chr2	135041380	MGAT5	2.25e-09	0.000768074	0.0373885	0.00612351
cg05399785	chr1	3564031	WRAP73	2.25e-09	0.000769419	0.0253279	0.00414841
cg18181703	chr17	76354621	SOCS3	2.42e-09	0.00082477	-0.0286449	0.00470098
cg20978247	chr6	32905085	HLA-DMB	2.95e-09	0.00100604	0.0462617	0.00763542
cg26610247	chr8	142297175	SLC45A4	3.4e-09	0.00115895	0.0221026	0.00366293
cg07398517	chr3	30327579	RBMS3	3.43e-09	0.00116966	-0.0383306	0.006354
cg16739178	chr16	85470674	MIR5093	3.53e-09	0.00120397	0.0187595	0.00311233
cg07372520	chr1	180086434	CEP350	4.8e-09	0.00163755	0.0169581	0.00283893
cg17901584	chr1	55353706	DHCR24	5.24e-09	0.00178929	-0.0290134	0.00486983
cg15809077	chr2	112462079	ANAPC1	5.56e-09	0.00189851	-0.0126046	0.00211939
cg25130381	chr1	27440721	SLC9A1	5.64e-09	0.00192644	0.0184338	0.00310087
cg15082870	chr7	36022841	SEPTIN7	6.95e-09	0.00237238	0.0270607	0.00458052
cg22959742	chr10	13913931	FRMD4A	8.56e-09	0.0029212	0.0288714	0.00491791
cg03819286	chr16	4673974	MGRN1	8.97e-09	0.00306264	0.0204121	0.00348198
cg24678869	chr1	153919638	DENND4B	1.22e-08	0.00417837	0.0152216	0.00262153
cg00634542	chr2	219254588	SLC11A1	1.29e-08	0.00439863	0.0184904	0.00318958
cg16305292	chr8	142219965	SLC45A4	1.31e-08	0.00446432	0.0186653	0.00322124
cg27307975	chr15	58797839	LIPC	1.32e-08	0.00448914	-0.0188555	0.00325463
cg24129923	chr17	7814251	CHD3	1.63e-08	0.00557239	0.018864	0.00327825
cg06262098	chr7	5413872	TNRC18	1.71e-08	0.00583959	0.0151396	0.00263491
cg00159243	chr12	109023799	SELPLG	1.82e-08	0.00621954	-0.0239266	0.00417256
cg03860038	chr10	134231517	PWWP2B	1.9e-08	0.00648525	0.0203192	0.00354818
cg06724236	chr14	67853825	PLEK2	1.98e-08	0.00675498	0.0260177	0.00454917
cg18271914	chr4	39482373	LOC401127	2.4e-08	0.00818896	0.0184756	0.00325046
cg04638265	chr10	14628301	FAM107B	2.41e-08	0.00822774	0.0149286	0.00262684
cg08352115	chr17	66356057	ARSG	2.52e-08	0.00859879	0.0202537	0.00356892
cg21066748	chr19	46005805	PPM1N	2.6e-08	0.00888287	0.019955	0.00352
cg04255937	chr12	122269675	SETD1B	2.65e-08	0.00905423	0.0196661	0.00347119
cg06092244	chr2	48796151	STON1-GTF2A1L	2.71e-08	0.00924999	-0.0272756	0.00481767
cg19445588	chr12	116904641	MIR4472-2	2.98e-08	0.0101857	0.022016	0.00390091
cg05279866	chr8	37378355	ZNF703	3.12e-08	0.0106619	0.0213962	0.00379675
cg03550773	chr14	35163458	CFL2	3.26e-08	0.011137	0.0223368	0.00396934
cg07675998	chr11	64268315	LINC02724	3.29e-08	0.0112202	0.0139978	0.00248808
cg13165240	chr17	3715743	NCBP3	3.38e-08	0.0115299	0.0266404	0.00473953
cg03951877	chr6	13120250	PHACTR1	4.23e-08	0.0144204	0.0293482	0.00526014
cg19411922	chr8	82012575	PAG1	4.24e-08	0.0144551	0.0341532	0.00612184
cg08363114	chr19	54711292	RPS9	4.43e-08	0.0151209	-0.0326736	0.00586545
cg11393173	chr1	116369577	NHLH2	4.46e-08	0.0152269	-0.0206472	0.00370738
cg11832534	chr1	3563998	WRAP73	4.75e-08	0.0162012	0.0141925	0.0025537
cg16395997	chr1	3562798	WRAP73	4.98e-08	0.0169838	0.0220707	0.00397755
cg21340821	chr2	134855457	MIR3679	5.09e-08	0.0173606	-0.0176754	0.0031878
cg22448090	chr1	200978598	KIF21B	5.21e-08	0.0177676	0.0160255	0.00289251
cg18330338	chr5	9047211	SEMA5A	5.82e-08	0.0198759	0.0210536	0.00381454
cg20967028	chr12	14996272	ART4	6.99e-08	0.023867	0.0073516	0.00134035
cg00705600	chr4	185820660	LINC01093	7.04e-08	0.024021	-0.0195821	0.003571
cg06164260	chr3	187454439	BCL6	7.11e-08	0.0242827	-0.0125428	0.00228818
cg00867018	chr3	128268051	LINC01565	8.52e-08	0.0290643	-0.0345196	0.00633676
cg10460946	chr17	76247467	LINC01993	8.67e-08	0.0295847	-0.030997	0.00569363
cg26663590	chr16	28959310	NFATC2IP	9.02e-08	0.0307824	0.0280378	0.00515722
cg20228731	chr7	130646051	LINC-PINT	9.41e-08	0.0321314	-0.0648636	0.0119489
cg23729283	chr7	29040109	LOC100506497	9.66e-08	0.0329734	0.0141069	0.00260107
cg25112191	chr1	151804260	RORC	1.02e-07	0.0349506	-0.0257196	0.00475198
cg01891966	chr7	27202344	HOXA10-HOXA9	1.07e-07	0.0364776	-0.0217972	0.00403336
cg20141108	chr1	165907859	UCK2	1.17e-07	0.0400496	0.0226046	0.00419665
cg03612357	chr1	227162127	COQ8A	1.21e-07	0.0414284	-0.00937676	0.00174294
cg00508575	chr12	90050967	ATP2B1	1.38e-07	0.0471021	0.0183648	0.00342936
cg27087650	chr19	45255796	BCL3	1.4e-07	0.0478769	-0.0200248	0.00374153
cg22017213	chr4	86851225	ARHGAP24	1.57e-07	0.0534886	-0.0122519	0.0022984
cg07558761	chr16	87866696	SLC7A5	1.61e-07	0.0549129	0.0202315	0.00379896
cg01598596	chr3	187464648	BCL6	1.61e-07	0.0549945	-0.0390117	0.00732579
cg17953136	chr2	20232577	LAPTM4A	1.63e-07	0.0556572	0.0252453	0.00474274
cg01153613	chr6	139928856	LINC01625	1.74e-07	0.0594362	0.0228319	0.00429962
cg23902264	chr1	241815413	WDR64	1.8e-07	0.0615354	0.0193725	0.00365279
cg07698196	chr7	150485638	TMEM176B	1.83e-07	0.062521	-0.0230166	0.00434243
cg08450017	chr3	45984838	FYCO1	2.11e-07	0.0721375	0.0178493	0.00338533
cg26034658	chr11	65836743	SF3B2	2.22e-07	0.0756729	0.0137822	0.00261859
cg13645530	chr12	116756948	MED13L	2.22e-07	0.075826	0.0229554	0.00436183
cg00382138	chr4	110723299	CFI	2.28e-07	0.0776871	-0.0321682	0.00611788
cg07961098	chr14	64228680	SGPP1	2.49e-07	0.084876	0.0300243	0.00572904
cg25621991	chr5	142942670	MIR5197	2.85e-07	0.0972984	-0.0197509	0.00378812
cg02991558	chr11	114128517	NNMT	2.92e-07	0.0996711	0.0150319	0.00288568
cg07683636	chr2	219940977	NHEJ1	2.94e-07	0.100175	0.0140349	0.0026948
cg23556574	chr10	13981154	FRMD4A	3.04e-07	0.103721	0.0115412	0.00221891
cg16755922	chr17	80536214	FOXK2	3.09e-07	0.105315	0.0314638	0.00605274
cg15787227	chr7	36022464	SEPTIN7	3.17e-07	0.108175	0.0159007	0.00306195
cg08099136	chr6	32811251	PSMB8	3.2e-07	0.109229	-0.0231305	0.00445582
cg24998981	chr18	77441810	CTDP1	3.45e-07	0.117868	-0.0233185	0.0045051
cg05272827	chr17	79380706	BAHCC1	3.52e-07	0.12018	0.0198945	0.00384645
cg22437221	chr5	39203007	FYB1	3.69e-07	0.125971	0.0176535	0.00341934
cg04162032	chr1	248902767	LYPD8	3.78e-07	0.129017	0.0185238	0.00359121
cg03565274	chr3	50629708	HEMK1	3.83e-07	0.130765	-0.0164844	0.00319749
cg26426564	chr10	134371746	INPP5A	3.9e-07	0.133119	0.018794	0.00364799
cg11183227	chr15	91455407	MAN2A2	4.28e-07	0.145997	0.0241885	0.00471191
cg27184903	chr15	29285727	APBA2	4.44e-07	0.151676	0.0161081	0.00314251
cg06585734	chr3	46037942	FYCO1	4.78e-07	0.163163	0.0107297	0.00209922
cg03764274	chr17	79632335	OXLD1	4.86e-07	0.165953	0.0141534	0.00277089
cg04086394	chr1	193082764	GLRX2	4.91e-07	0.167675	0.00856027	0.00167658
cg02212836	chr6	6589075	LY86-AS1	4.93e-07	0.168382	0.0156327	0.00306225
cg23761815	chr10	73083123	SLC29A3	5e-07	0.170688	0.0185039	0.00362662
cg12053291	chr12	125282342	SCARB1	5.1e-07	0.174134	0.0188641	0.00370013
cg17922226	chr7	143013614	CLCN1	5.17e-07	0.176411	0.0153274	0.00300795
cg22144450	chr17	38080378	ORMDL3	5.51e-07	0.188035	0.0155911	0.00306742
cg20348000	chr10	88615964	BMPR1A	5.58e-07	0.190287	0.0306472	0.00603243
cg19619585	chr15	101170019	ASB7	5.67e-07	0.193463	0.0258949	0.00510034
cg06079564	chr7	139468310	HIPK2	5.68e-07	0.19386	0.0207287	0.00408314
cg08289839	chr13	111318640	CARS2	5.81e-07	0.198205	0.0172416	0.00339924
cg25368647	chr5	176736591	MXD3	6e-07	0.204852	-0.0240705	0.0047518
cg24002003	chr15	101668143	CHSY1	6.01e-07	0.205011	-0.0170105	0.00335818
cg20754708	chr3	193419842	OPA1	6.06e-07	0.206739	0.0167025	0.00329847
cg25114611	chr6	35696870	LOC285847	6.26e-07	0.213749	-0.0156777	0.00310021
cg11588197	chr11	128391494	ETS1	6.54e-07	0.223163	-0.0326845	0.00647439
cg14514483	chr6	158068455	ZDHHC14	6.61e-07	0.225472	0.0213269	0.00422633
cg07298772	chr2	176306492	ATP5MC3	6.85e-07	0.233881	0.0346319	0.00687308
cg26507353	chr10	30843032	LYZL2	7.13e-07	0.243225	-0.0204762	0.00407013
cg27661394	chr4	4661952	STX18-AS1	7.65e-07	0.261123	-0.0167524	0.00333951
cg20510033	chr1	8960134	ENO1-AS1	7.71e-07	0.26301	-0.0213767	0.00426259
cg00093829	chr10	6247101	PFKFB3	7.72e-07	0.263289	-0.00723156	0.00144206
cg21421984	chr7	98520513	TRRAP	7.72e-07	0.263314	-0.0153628	0.00306354
cg16743273	chr19	2076833	MOB3A	8.13e-07	0.277574	0.0169643	0.00339015
cg00490406	chr1	159046773	AIM2	8.6e-07	0.293568	-0.0452968	0.00907283
cg17469471	chr2	106806559	UXS1	9e-07	0.307051	0.0119715	0.00240227
cg16299813	chr17	79632380	OXLD1	9.22e-07	0.314624	0.0155176	0.00311697
cg00373763	chr13	50908713	DLEU1	9.24e-07	0.315334	0.013314	0.00267459
cg08929197	chr6	158068523	ZDHHC14	9.88e-07	0.337063	0.0140286	0.0028259
cg18020072	chr6	31590640	PRRC2A	1.01e-06	0.344734	0.0126282	0.00254615
cg25325512	chr6	37142220	PIM1	1.02e-06	0.347576	-0.0212476	0.0042855
cg19557110	chr17	4082271	ANKFY1	1.05e-06	0.356775	0.0204011	0.00411924
cg23740758	chr6	11324433	NEDD9	1.05e-06	0.359715	0.0159979	0.00323127
cg18995788	chr8	62673444	MIR4470	1.09e-06	0.370679	-0.0140322	0.00283777
cg23172671	chr1	203482523	OPTC	1.11e-06	0.377451	0.0241457	0.00488675
cg07026910	chr2	234070710	INPP5D	1.11e-06	0.378959	0.0184444	0.0037335
cg23083424	chr10	75415875	SYNPO2L	1.14e-06	0.390325	0.0165825	0.00336076
cg20587236	chr12	109900956	KCTD10	1.17e-06	0.399835	-0.0258979	0.00525398
cg08763102	chr4	3079751	HTT	1.18e-06	0.401625	-0.0150462	0.00305303
cg10552523	chr11	313478	IFITM1	1.23e-06	0.418981	-0.0208252	0.00423316
cg07469815	chr2	174049232	MAP3K20	1.24e-06	0.422489	-0.0261197	0.00531125
cg20566897	chr11	313527	IFITM1	1.29e-06	0.440701	-0.0208994	0.00425728
cg14849578	chr12	125282480	SCARB1	1.3e-06	0.443404	0.0186623	0.00380256
cg13745870	chr3	57094763	ARHGEF3	1.3e-06	0.444309	-0.0233644	0.00476105
cg16277071	chr17	75537317	LOC100507351	1.34e-06	0.458534	0.0150966	0.00308039
cg22202929	chr8	106437825	ZFPM2	1.35e-06	0.459725	0.031867	0.00650302
cg19865725	chr2	55321120	RTN4	1.38e-06	0.471256	0.0159868	0.00326581
cg02879453	chr16	50321818	ADCY7	1.39e-06	0.473924	0.0211402	0.00431959
cg14728380	chr17	80280330	SECTM1	1.39e-06	0.47465	0.0258225	0.00527666
cg06640364	chr7	5257609	WIPI2	1.4e-06	0.478927	0.0117504	0.00240203
cg17515347	chr1	159047163	AIM2	1.43e-06	0.487001	-0.0460464	0.00941956
cg03660096	chr8	1970040	KBTBD11	1.45e-06	0.4934	-0.0277479	0.00567945
cg19268453	chr6	32905114	HLA-DMB	1.53e-06	0.52143	0.0139276	0.00285742
cg06850687	chr12	56587526	SMARCC2	1.53e-06	0.522367	0.0170344	0.0034951
cg10444970	chr22	50585413	MOV10L1	1.56e-06	0.532333	0.017192	0.00353027
cg14928764	chr20	23064608	CD93	1.59e-06	0.543374	0.0170426	0.00350267
cg02508743	chr8	56903623	LYN	1.61e-06	0.54921	0.0248647	0.00511265
cg04610187	chr17	76360794	SOCS3	1.68e-06	0.574534	-0.0256321	0.00528066
cg19442470	chr8	27470225	CLU	1.7e-06	0.579048	-0.0105321	0.00217053
cg01309328	chr6	32811253	PSMB8	1.7e-06	0.580798	-0.0198423	0.00408977
cg25626999	chr19	3189496	NCLN	1.72e-06	0.585458	0.0117207	0.00241662
cg25081128	chr4	99449246	TSPAN5	1.84e-06	0.629341	0.0365961	0.00756916
cg14176339	chr17	79244542	SLC38A10	1.86e-06	0.634331	0.0222259	0.00459856
cg27049094	chr2	75067716	HK2	2.02e-06	0.690332	0.0280168	0.00581807
cg00569418	chr19	50192100	ADM5	2.05e-06	0.701005	-0.0130743	0.00271689
cg25739715	chr22	30663881	OSM	2.08e-06	0.709732	-0.00946634	0.0019682
cg06423300	chr6	32729059	HLA-DQB2	2.08e-06	0.710993	0.0134486	0.0027964
cg22515589	chr17	79426432	BAHCC1	2.11e-06	0.718727	0.0177918	0.00370124
cg26325430	chr13	33639059	KL	2.2e-06	0.750752	0.00807117	0.00168226
cg17602444	chr7	644819	PRKAR1B	2.28e-06	0.779145	-0.0223887	0.00467408
cg04986899	chr16	17553784	XYLT1	2.3e-06	0.783057	0.0110571	0.00230889
cg22345878	chr12	6234313	VWF	2.31e-06	0.788602	-0.0140438	0.00293348
cg23983783	chr13	32997294	N4BP2L1	2.32e-06	0.789992	0.0164566	0.00343773
cg03036214	chr15	63640658	CA12	2.33e-06	0.793499	-0.0195749	0.00408993
cg10045881	chr1	111770291	CHI3L2	2.51e-06	0.855562	-0.0145606	0.00305243
cg10922280	chr16	68034227	DPEP2	2.69e-06	0.916468	0.0123642	0.00259993
cg24160243	chr6	167185027	RPS6KA2	2.69e-06	0.919118	0.0260528	0.00547906
cg17260706	chr11	118782879	BCL9L	2.7e-06	0.921265	-0.0122869	0.00258427
cg27389255	chr11	14664598	PSMA1	2.7e-06	0.921339	0.0157917	0.00332144
cg23866916	chr19	1155738	SBNO2	2.74e-06	0.934474	-0.0134381	0.00282821
cg12458003	chr1	204960826	NFASC	2.83e-06	0.966124	0.0165373	0.00348567
cg07830855	chr6	56524142	DST	2.87e-06	0.980536	0.0159759	0.00336957
cg07793033	chr16	85256423	LINC00311	2.89e-06	0.987119	0.0187071	0.00394682
cg15599437	chr5	40676198	PTGER4	2.94e-06	1	0.0103601	0.00218718
cg23759710	chr2	42990957	OXER1	2.97e-06	1	0.0132204	0.00279254
cg02400565	chr19	42259235	CEACAM6	2.99e-06	1	0.0201596	0.00425984
cg00547480	chr10	103875961	LDB1	3.04e-06	1	0.0117922	0.00249332
cg24954967	chr3	46130858	XCR1	3.1e-06	1	-0.0209887	0.00444185
cg05166473	chr16	88103629	BANP	3.13e-06	1	0.00929576	0.00196814
cg08640498	chr12	57828515	INHBC	3.14e-06	1	0.0142568	0.00301905
cg03349397	chr6	6588693	LY86-AS1	3.15e-06	1	0.0163241	0.00345736
cg09641325	chr7	134157797	AKR1B1	3.16e-06	1	-0.0127787	0.00270688
cg07021906	chr16	87866833	SLC7A5	3.18e-06	1	0.0221876	0.00470101
cg20426042	chr8	97778709	CPQ	3.22e-06	1	0.0318793	0.00675885
cg08822625	chr6	11310619	NEDD9	3.3e-06	1	0.0318513	0.00676042
cg00506299	chr3	16469127	RFTN1	3.32e-06	1	-0.0235829	0.00500651
cg11568290	chr5	17290681	BASP1	3.39e-06	1	0.012415	0.00263801
cg15581429	chr19	39369353	SIRT2	3.51e-06	1	0.0143935	0.00306347
cg02481950	chr16	21665002	METTL9	3.6e-06	1	0.0143564	0.00305912
cg07271473	chr21	40124792	LINC00114	3.74e-06	1	0.00882321	0.00188337
cg21757189	chr8	134462510	ST3GAL1	3.81e-06	1	0.00739964	0.00158074
cg14064762	chr9	123688745	TRAF1	3.91e-06	1	0.012425	0.00265774
cg20785459	chr11	5265155	HBBP1	4.05e-06	1	0.00842639	0.00180529
cg25409554	chr1	234871422	LINC01132	4.22e-06	1	0.0182908	0.00392619
cg26638570	chr17	79409020	BAHCC1	4.26e-06	1	0.0128264	0.00275447
cg24238409	chr10	93998677	CPEB3	4.29e-06	1	-0.0250414	0.00537926
cg16158874	chr19	46095562	OPA3	4.35e-06	1	0.0129696	0.00278788
cg23606775	chr1	9790616	CLSTN1	4.35e-06	1	0.0130506	0.00280534
cg01703971	chr2	112917424	FBLN7	4.42e-06	1	0.00962699	0.00207096
cg15928106	chr7	130646078	LINC-PINT	4.46e-06	1	-0.0595082	0.0128059
cg25790365	chr15	50549957	HDC	4.51e-06	1	0.0154394	0.00332429
cg03697881	chr7	40803287	SUGCT	4.62e-06	1	0.0144565	0.00311612
cg10926330	chr17	76268981	LINC01993	4.63e-06	1	-0.0170602	0.00367769
cg11484872	chr6	31543169	TNF	4.7e-06	1	0.0297381	0.00641554
cg06721473	chr3	50355416	HYAL2	4.72e-06	1	0.0143667	0.00309985
cg12486635	chr12	57828461	INHBC	4.76e-06	1	0.00755241	0.00163019
cg23038277	chr1	226833134	ITPKB	4.78e-06	1	0.0182767	0.00394583
cg12948771	chr14	24784787	LTB4R	4.78e-06	1	0.0122855	0.00265238
cg26518431	chr1	47901555	FOXD2	4.81e-06	1	0.0168787	0.00364501
cg18217136	chr20	36157651	BLCAP	4.82e-06	1	0.0137937	0.00297916
cg20091384	chr19	2700927	GNG7	4.98e-06	1	0.0145384	0.00314478
cg10780778	chr6	26351915	BTN3A2	5.04e-06	1	-0.0238707	0.00516655
cg08447373	chr5	90478943	ADGRV1	5.07e-06	1	0.011985	0.00259476
cg14303526	chr10	101609768	ABCC2	5.13e-06	1	0.0192432	0.00416829
cg04232816	chr2	96905390	STARD7-AS1	5.28e-06	1	0.0143197	0.0031062
cg01403532	chr16	2657766	LOC652276	5.37e-06	1	0.0120662	0.00261945
cg04460609	chr4	16532808	LDB2	5.38e-06	1	0.0229708	0.0049871
cg02538248	chr16	75045643	ZNRF1	5.49e-06	1	-0.0264621	0.00575069
cg20692268	chr1	25358981	RUNX3	5.54e-06	1	-0.0206716	0.00449407
cg16824319	chr1	248903933	LYPD8	5.67e-06	1	0.0153335	0.00333714
cg16549957	chr1	12218933	TNFRSF1B	5.86e-06	1	0.0140331	0.003059
cg02869235	chr12	124726864	ZNF664-RFLNA	5.87e-06	1	0.0231107	0.0050381
cg08195176	chr11	116781303	SIK3	6.09e-06	1	0.0141939	0.00309988
cg27470978	chr8	38704972	TACC1	6.41e-06	1	0.0152127	0.0033304
cg00371134	chr1	77912654	AK5	6.55e-06	1	0.0173653	0.00380565
cg22802461	chr19	35981531	KRTDAP	6.59e-06	1	0.01184	0.00259559
cg02213678	chr16	85112535	KIAA0513	6.6e-06	1	0.00672422	0.00147417
cg11606444	chr11	121353563	SORL1	6.7e-06	1	0.0135874	0.00298095
cg02203067	chr16	87866800	SLC7A5	6.74e-06	1	0.0156006	0.00342367
cg05747390	chr16	25077868	LOC554206	6.77e-06	1	0.0184452	0.00404876
cg09481056	chr16	2339260	ABCA3	6.85e-06	1	0.0158502	0.00348125
cg16000331	chr22	42230138	SREBF2	6.89e-06	1	-0.0120484	0.00264693
cg00259742	chr11	1871101	LSP1	6.97e-06	1	0.0126652	0.002784
cg16663980	chr1	158809049	MNDA	7e-06	1	0.0254642	0.00559871
cg07333021	chr6	30612330	ATAT1	7.06e-06	1	0.0176782	0.00388822
cg25392060	chr8	142297121	SLC45A4	7.5e-06	1	0.0155782	0.0034366
cg26603275	chr5	1298965	TERT	7.64e-06	1	0.0135051	0.00298191
cg11849692	chr10	103875969	LDB1	8.03e-06	1	0.0124941	0.00276534
cg17588094	chr8	128755270	MYC	8.13e-06	1	-0.0136941	0.00303278
cg20937934	chr18	21452788	LAMA3	8.22e-06	1	0.0103929	0.00230297
cg09479650	chr16	85578516	GSE1	8.3e-06	1	0.0204895	0.00454229
cg13651690	chr14	106320748	FAM30A	8.32e-06	1	0.00240058	0.000532267
cg11118235	chr3	50284010	GNAI2	8.33e-06	1	-0.00966514	0.00214308
cg05937055	chr1	181128764	IER5	8.36e-06	1	-0.0146406	0.00324683
cg15706973	chr2	111633044	ACOXL	8.42e-06	1	0.0107227	0.00237889
cg18978531	chr15	70403809	TLE3	8.5e-06	1	-0.0141086	0.00313153
cg27023597	chr17	57918262	VMP1	8.52e-06	1	-0.0284456	0.00631451
cg06017212	chr17	1478463	SLC43A2	8.64e-06	1	0.0127378	0.00282955
cg12620005	chr1	51779655	TTC39A	8.75e-06	1	-0.0121494	0.00270043
cg06632549	chr6	31529993	NFKBIL1	8.77e-06	1	0.01484	0.00329892
cg08295111	chr5	133866097	JADE2	8.81e-06	1	0.0113822	0.00253075
cg20322766	chr2	7999224	LINC00298	8.82e-06	1	0.00512845	0.00114034
cg04934519	chr1	185303447	GS1-279B7.1	9.05e-06	1	0.00594536	0.00132369
cg27293155	chr2	38044012	RMDN2	9.15e-06	1	0.017944	0.00399739
cg00753676	chr4	38662991	KLF3-AS1	9.33e-06	1	0.0133661	0.00298043
cg18467978	chr19	47134906	GNG8	9.58e-06	1	-0.0185631	0.0041447
cg22584580	chr5	175819705	CLTB	9.9e-06	1	0.0121203	0.0027106
cg15310871	chr8	20077936	ATP6V1B2	9.97e-06	1	0.00993073	0.00222166
cg04423209	chr2	85663660	SH2D6	1.03e-05	1	0.0152642	0.00342093
cg19978416	chr7	73699563	CLIP2	1.08e-05	1	0.0146208	0.00328341
cg08447200	chr22	50617460	PANX2	1.09e-05	1	0.0119959	0.00269637
cg13821176	chr8	126448338	TRIB1	1.11e-05	1	0.016122	0.00362679
cg04324276	chr17	17817462	TOM1L2	1.12e-05	1	-0.0112638	0.00253528
cg06867755	chr2	225397387	CUL3	1.16e-05	1	0.0157024	0.00353913
cg13917968	chr5	151504425	GLRA1	1.16e-05	1	0.00593151	0.00133692
cg16267322	chr14	92864074	SLC24A4	1.16e-05	1	0.0182689	0.00411774
cg13300580	chr1	27440539	SLC9A1	1.16e-05	1	0.0104451	0.00235463
cg04992673	chr7	92848714	HEPACAM2	1.22e-05	1	0.0109352	0.00247129
cg12144681	chr8	142220329	SLC45A4	1.22e-05	1	0.0119886	0.00270973
cg04848343	chr19	4544095	SEMA6B	1.23e-05	1	0.0211789	0.00478808
cg26840590	chr6	33379330	PHF1	1.25e-05	1	0.00802852	0.0018169
cg11796313	chr1	64179139	PGM1	1.26e-05	1	0.0177738	0.0040232
cg00094412	chr6	29592854	GABBR1	1.26e-05	1	-0.0184872	0.00418605
cg26715170	chr13	114163268	TMCO3	1.28e-05	1	0.0235881	0.00534354
cg23114183	chr1	151798432	RORC	1.31e-05	1	0.0123312	0.00279763
cg10976975	chr2	69098569	BMP10	1.33e-05	1	0.0199142	0.00452003
cg02448796	chr1	6101339	KCNAB2	1.33e-05	1	0.0221817	0.00503567
cg27243685	chr21	43642366	ABCG1	1.34e-05	1	0.0138957	0.00315615
cg21194066	chr11	67052509	GRK2	1.35e-05	1	0.015279	0.00347103
cg05045702	chr16	30616285	ZNF689	1.35e-05	1	0.0114783	0.00260813
cg24338091	chr19	46270244	SIX5	1.35e-05	1	-0.0107709	0.00244742
cg00851028	chr1	234905772	LINC01132	1.36e-05	1	0.013843	0.00314575
cg09355040	chr1	222564633	HHIPL2	1.38e-05	1	0.00317613	0.000722383
cg15020801	chr17	46022809	PNPO	1.4e-05	1	0.0153887	0.00350257
cg05968822	chr1	226071684	TMEM63A	1.41e-05	1	0.0138323	0.0031497
cg07539709	chr17	80545454	FOXK2	1.42e-05	1	0.0225103	0.00512708
cg13316148	chr2	191916269	STAT4	1.43e-05	1	-0.0144823	0.00330036
cg08316365	chr12	102512153	NUP37	1.44e-05	1	0.011594	0.00264273
cg17953300	chr11	65418265	SIPA1	1.45e-05	1	0.00957792	0.00218376
cg26313301	chr19	11219615	LDLR	1.45e-05	1	0.0054136	0.00123441
cg02749511	chr2	174696522	SP3	1.47e-05	1	0.0125021	0.00285321
cg24405567	chr15	70787565	UACA	1.48e-05	1	-0.0155383	0.00354733
cg24632582	chr15	41233701	DLL4	1.51e-05	1	-0.00833261	0.00190401
cg09387914	chr6	53187374	ELOVL5	1.51e-05	1	0.0152349	0.00348122
cg14321697	chr17	31620820	ASIC2	1.56e-05	1	0.0115054	0.00263366
cg00729699	chr8	21918075	DMTN	1.56e-05	1	-0.0137874	0.00315607
cg08176258	chr7	1938450	MAD1L1	1.56e-05	1	-0.019105	0.00437358
cg24019564	chr1	25257566	RUNX3	1.56e-05	1	0.0130274	0.0029824
cg05887027	chr16	33936627	LINC00273	1.57e-05	1	0.0150676	0.00344992
cg13068216	chr6	158733981	TULP4	1.58e-05	1	-0.0108508	0.00248549
cg25119415	chr1	158799935	MNDA	1.62e-05	1	0.0155262	0.00356114
cg14600484	chr1	110086412	GPR61	1.63e-05	1	0.0036219	0.000830924
cg13471521	chr1	12244930	TNFRSF1B	1.63e-05	1	0.0132775	0.00304619
cg13155421	chr3	105717036	CBLB	1.65e-05	1	-0.0112389	0.00257971
cg02909097	chr17	2843206	RAP1GAP2	1.65e-05	1	0.0153659	0.00352707
cg03741653	chr8	22033396	BMP1	1.66e-05	1	-0.0241939	0.00555572
cg07521618	chr14	105857176	PACS2	1.67e-05	1	0.0132949	0.00305449
cg13026550	chr6	158068497	ZDHHC14	1.68e-05	1	0.0050878	0.0011692
cg18919659	chr22	43343084	PACSIN2	1.72e-05	1	0.0144999	0.00333578
cg11527913	chr1	230410329	GALNT2	1.72e-05	1	-0.0175736	0.00404347
cg06962748	chr13	109794527	MYO16	1.72e-05	1	0.020597	0.00473942
cg24946736	chr19	7542181	PEX11G	1.76e-05	1	0.0151432	0.00348787
cg11297046	chr19	49657000	HRC	1.76e-05	1	0.011889	0.00273859
cg25614701	chr17	38464730	RARA	1.82e-05	1	-0.00932081	0.00215071
cg09007354	chr1	54100163	GLIS1	1.85e-05	1	0.0129544	0.00299152
cg02068690	chr2	25600451	DTNB	1.85e-05	1	0.0101298	0.00233939
cg13284470	chr2	69001115	ARHGAP25	1.85e-05	1	0.0125872	0.00290709
cg09571369	chr3	150996563	MED12L	1.86e-05	1	0.0155983	0.0036034
cg22069247	chr2	232393256	NMUR1	1.86e-05	1	0.0166574	0.00384851
cg20701457	chr17	62084342	ICAM2	1.88e-05	1	-0.0131028	0.00302856
cg00294382	chr12	56732721	IL23A	1.88e-05	1	0.0127502	0.00294712
cg12728588	chr1	36025489	NCDN	1.9e-05	1	0.0106897	0.00247253
cg24433016	chr6	80713408	TTK	1.93e-05	1	0.0268427	0.00621411
cg26511386	chr7	142982262	TMEM139	1.94e-05	1	0.0114907	0.00266073
cg26549330	chr22	46471442	MIRLET7BHG	1.95e-05	1	-0.0148043	0.00342867
cg20728490	chr10	98064175	DNTT	1.95e-05	1	-0.024741	0.00573017
cg14830371	chr8	25991602	PPP2R2A	1.95e-05	1	-0.00939844	0.00217703
cg26373351	chr12	12031304	ETV6	1.96e-05	1	0.00869417	0.00201393
cg14722693	chr8	19436451	CSGALNACT1	1.96e-05	1	-0.0171	0.00396154
cg23900712	chr15	99344807	IGF1R	1.98e-05	1	-0.0151399	0.00350958
cg01015663	chr1	23729692	TCEA3	1.99e-05	1	-0.0185241	0.00429471
cg21454485	chr1	160546243	CD84	2e-05	1	0.0178879	0.00414877
cg00053916	chr8	37457329	ZNF703	2.02e-05	1	0.012482	0.002896
cg20822884	chr1	49240625	AGBL4	2.02e-05	1	0.0159228	0.00369492
cg23514211	chr17	79304188	TMEM105	2.04e-05	1	0.0104738	0.00243137
cg13620715	chr9	115910751	SLC31A2	2.05e-05	1	0.0117054	0.00271823
cg00049440	chr9	73026643	KLF9	2.05e-05	1	-0.0134311	0.00311914
cg09610644	chr3	197249274	BDH1	2.06e-05	1	0.0235088	0.0054605
cg15050044	chr10	131569563	MGMT	2.06e-05	1	0.00364249	0.000846176
cg01561259	chr17	78560781	RPTOR	2.08e-05	1	0.0231373	0.00537693
cg00515814	chr11	115581955	LINC00900	2.16e-05	1	0.0199338	0.00464208
cg04326337	chr20	36664969	RPRD1B	2.18e-05	1	0.015183	0.00353769
cg07903001	chr2	8593963	LINC00299	2.21e-05	1	0.00600834	0.00140086
cg13707645	chr9	131682162	PHYHD1	2.22e-05	1	0.012271	0.00286191
cg12866551	chr10	20019641	PLXDC2	2.23e-05	1	-0.0143102	0.00333809
cg05295703	chr2	102895712	IL18R1	2.26e-05	1	0.0131082	0.00306033
cg22985172	chr6	151258337	MTHFD1L	2.27e-05	1	0.02389	0.00557898
cg25376310	chr6	158018910	ZDHHC14	2.32e-05	1	-0.0150291	0.0035135
cg16848717	chr18	77158180	NFATC1	2.33e-05	1	0.0136984	0.0032033
cg00548098	chr16	11295667	CLEC16A	2.33e-05	1	-0.0170671	0.00399126
cg19269093	chr2	38496264	ATL2	2.34e-05	1	0.0114128	0.0026695
cg06271067	chr2	225384862	CUL3	2.38e-05	1	0.0196384	0.00459707
cg03172765	chr2	232034629	PSMD1	2.39e-05	1	0.0069373	0.00162457
cg23320499	chr12	12659177	DUSP16	2.44e-05	1	0.0142411	0.00333832
cg16757384	chr12	125030150	NCOR2	2.46e-05	1	-0.0141197	0.00331174
cg02023138	chr12	51701979	BIN2	2.48e-05	1	0.00467689	0.00109732
cg10603757	chr22	37621745	RAC2	2.51e-05	1	0.0117316	0.00275413
cg04439557	chr1	1689452	NADK	2.51e-05	1	-0.00883444	0.00207411
cg17207266	chr2	25562957	DNMT3A	2.53e-05	1	0.00822121	0.00193094
cg26838949	chr1	200985069	KIF21B	2.54e-05	1	-0.0098918	0.00232389
cg14295960	chr10	14628995	FAM107B	2.56e-05	1	0.0111976	0.00263214
cg11650298	chr13	44690989	SMIM2-IT1	2.58e-05	1	-0.00970488	0.00228217
cg02867242	chr6	31832445	SLC44A4	2.62e-05	1	0.00952776	0.00224238
cg01798813	chr17	3906674	ZZEF1	2.67e-05	1	0.00598711	0.00141057
cg13061976	chr15	85359001	ALPK3	2.7e-05	1	0.0128388	0.0030264
cg06784824	chr11	47376985	SPI1	2.75e-05	1	0.011784	0.00278061
cg11059944	chr12	10183172	CLEC9A	2.76e-05	1	0.0183334	0.00432661
cg26562462	chr4	6929045	TBC1D14	2.77e-05	1	-0.0108936	0.00257149
cg22877129	chr1	57376284	C8A	2.8e-05	1	-0.0261739	0.00618188
cg20494738	chr12	124985889	NCOR2	2.84e-05	1	0.00691112	0.0016337
cg10255544	chr17	80519551	FOXK2	2.86e-05	1	0.011936	0.00282245
cg24376955	chr10	43637359	CSGALNACT2	2.87e-05	1	0.0113484	0.00268412
cg07281640	chr9	111695707	ELP1	2.88e-05	1	-0.00106344	0.000251552
cg15747156	chr2	27603833	ZNF513	2.89e-05	1	0.00290695	0.000687781
cg22169889	chr2	169281609	CERS6	2.9e-05	1	0.0101412	0.00240007
cg03266686	chr2	47716097	MSH2	2.94e-05	1	-0.0133133	0.00315331
cg04921578	chr13	101143257	PCCA	2.96e-05	1	0.0175022	0.00414658
cg04022194	chr4	8317995	HTRA3	2.98e-05	1	0.0154891	0.00367152
cg08441314	chr11	121446689	SORL1	3e-05	1	0.0131122	0.00310899
cg03725573	chr11	113962901	ZBTB16	3.05e-05	1	0.012881	0.00305676
cg12807764	chr5	146864669	DPYSL3	3.07e-05	1	0.0347853	0.00825773
cg09041183	chr13	114270794	TFDP1	3.07e-05	1	0.017553	0.00416721
cg10111599	chr7	1573451	MAFK	3.11e-05	1	-0.012234	0.0029067
cg15843572	chr12	133249005	POLE	3.11e-05	1	0.0146018	0.00346936
cg26446803	chr11	1807232	MOB2	3.12e-05	1	0.0146049	0.00347051
cg04701628	chr16	31492263	SLC5A2	3.13e-05	1	-0.0123647	0.00293856
cg02578470	chr3	127320670	MCM2	3.13e-05	1	0.017019	0.00404517
cg13731777	chr10	95564722	LGI1	3.14e-05	1	0.00547999	0.00130262
cg21787323	chr11	85338252	DLG2	3.18e-05	1	-0.0204412	0.00486216
cg00600661	chr5	13770768	DNAH5	3.18e-05	1	0.00841705	0.00200238
cg02504211	chr3	194815434	XXYLT1	3.22e-05	1	0.0154556	0.00367925
cg10017105	chr6	31832428	SLC44A4	3.27e-05	1	0.0140702	0.00335234
cg13419330	chr3	10247487	IRAK2	3.3e-05	1	0.0143482	0.00342007
cg27365342	chr6	12881417	PHACTR1	3.3e-05	1	0.012912	0.00307805
cg08761535	chr16	75079000	ZNRF1	3.31e-05	1	-0.010898	0.0025981
cg11251006	chr19	2227699	DOT1L	3.33e-05	1	0.0141536	0.00337535
cg20784591	chr7	99972461	PILRA	3.38e-05	1	0.00900278	0.00214887
cg26813458	chr19	42260485	CEACAM6	3.39e-05	1	0.0120792	0.00288366
cg20138067	chr1	203273571	LINC01136	3.42e-05	1	0.0104342	0.00249227
cg14527110	chr5	131561292	P4HA2	3.43e-05	1	-0.011649	0.00278283
cg06430309	chr7	2397685	EIF3B	3.44e-05	1	0.0105909	0.00253056
cg07056299	chr7	73393148	ELN	3.45e-05	1	-0.0120259	0.0028737
cg09372525	chr1	110035670	ATXN7L2	3.46e-05	1	-0.0152872	0.00365374
cg16584328	chr8	736004	NA	3.47e-05	1	0.0133105	0.00318163
cg14667838	chr19	10445908	ICAM3	3.5e-05	1	0.0113161	0.00270634
cg04666911	chr11	1872756	LSP1	3.52e-05	1	0.0113416	0.00271327
cg09849319	chr5	1494983	LPCAT1	3.52e-05	1	0.0138007	0.00330166
cg03711485	chr10	101296036	NKX2-3	3.53e-05	1	-0.0160907	0.00384987
cg24446326	chr20	19952018	RIN2	3.55e-05	1	0.0157302	0.00376513
cg23114435	chr1	167442612	CD247	3.55e-05	1	0.0100482	0.00240522
cg00899855	chr16	87499925	ZCCHC14	3.56e-05	1	-0.0128024	0.00306505
cg22840076	chr19	41782156	HNRNPUL1	3.58e-05	1	0.0126146	0.0030209
cg04106092	chr16	47760096	PHKB	3.6e-05	1	-0.0124116	0.0029732
cg15901722	chr5	175974973	CDHR2	3.65e-05	1	-0.0171785	0.00411822
cg02976843	chr17	2843257	RAP1GAP2	3.66e-05	1	0.0146821	0.00352052
cg06151145	chr4	48346434	SLAIN2	3.67e-05	1	0.017302	0.00414922
cg12338137	chr2	218701429	TNS1	3.69e-05	1	-0.0161689	0.00387886
cg16691087	chr20	20036684	CRNKL1	3.78e-05	1	0.0284841	0.00684268
cg12394201	chr11	43942418	ALKBH3-AS1	3.79e-05	1	-0.0148554	0.00356874
cg23010507	chr5	1555887	SDHAP3	3.8e-05	1	0.0208844	0.00501808
cg04944536	chr12	116756890	MED13L	3.83e-05	1	0.013423	0.00322695
cg16097041	chr1	154965544	FLAD1	3.89e-05	1	0.0135121	0.00325098
cg11650874	chr11	907967	CHID1	3.89e-05	1	0.00884832	0.00212906
cg26707646	chr2	175464253	WIPF1	3.93e-05	1	0.0107333	0.00258408
cg11391305	chr6	32731438	HLA-DQB2	3.93e-05	1	-0.0489537	0.0117858
cg05450804	chr3	72976561	GXYLT2	3.95e-05	1	0.0317406	0.00764358
cg26262442	chr12	10183220	CLEC9A	3.98e-05	1	0.0216473	0.00521502
cg17501982	chr2	106417701	NCK2	3.99e-05	1	0.0106704	0.00257112
cg13781414	chr9	138951648	NACC2	4.01e-05	1	-0.0152667	0.00367971
cg16733714	chr1	54318953	YIPF1	4.03e-05	1	0.00345462	0.000832857
cg18222865	chr11	14664689	PSMA1	4.04e-05	1	0.0129076	0.00311242
cg17331950	chr1	181075666	IER5	4.07e-05	1	0.00913259	0.00220295
cg08051604	chr14	101309386	MEG3	4.11e-05	1	0.0148939	0.00359503
cg04345034	chr15	70797389	UACA	4.11e-05	1	-0.0137399	0.00331653
cg15002163	chr2	240161924	HDAC4	4.12e-05	1	0.0119499	0.00288463
cg13601096	chr3	16303382	DPH3	4.15e-05	1	0.00879949	0.00212513
cg26980000	chr19	7747745	TRAPPC5	4.2e-05	1	0.00915638	0.00221282
cg14756878	chr2	12568736	TRIB2	4.23e-05	1	0.0131431	0.00317766
cg03207667	chr10	134371847	INPP5A	4.26e-05	1	0.0128432	0.00310649
cg13562284	chr11	32110323	RCN1	4.27e-05	1	-0.0131716	0.00318599
cg15466952	chr1	65889855	LEPR	4.28e-05	1	-0.0209185	0.00506102
cg09970481	chr19	42379744	CD79A	4.29e-05	1	0.023228	0.00562009
cg26470501	chr19	45252955	BCL3	4.31e-05	1	-0.0141986	0.00343629
cg00288598	chr8	141555295	AGO2	4.38e-05	1	-0.0235699	0.00570977
cg23361265	chr17	15917660	TTC19	4.44e-05	1	-0.0163622	0.0039671
cg15978565	chr2	11894464	LPIN1	4.45e-05	1	-0.00439373	0.00106536
cg24133905	chr17	76349735	SOCS3	4.54e-05	1	0.01474	0.0035783
cg06122613	chr1	151297900	PI4KB	4.57e-05	1	0.0184167	0.00447246
cg09210135	chr10	133858570	JAKMIP3	4.58e-05	1	0.0116308	0.00282484
cg26601310	chr11	36397123	PRR5L	4.61e-05	1	-0.0211388	0.00513593
cg11611244	chr11	1507263	MOB2	4.62e-05	1	0.0121057	0.00294186
cg22096787	chr11	121327251	SORL1	4.65e-05	1	0.00734458	0.00178541
cg03128029	chr2	203143288	NOP58	4.7e-05	1	-0.0136649	0.00332414
cg11345976	chr2	30864107	LCLAT1	4.8e-05	1	0.0203522	0.00495675
cg14965639	chr2	48795994	STON1-GTF2A1L	4.81e-05	1	-0.0222935	0.00542998
cg24253136	chr11	34535140	ELF5	4.84e-05	1	0.00738615	0.00179968
cg00682103	chr8	141554380	AGO2	4.88e-05	1	0.0121913	0.0029719
cg18112681	chr11	63303399	PLAAT4	4.92e-05	1	-0.0144531	0.00352521
cg15946337	chr17	78773498	RPTOR	4.93e-05	1	0.0121143	0.00295484
cg20563269	chr2	129104576	HS6ST1	5.04e-05	1	-0.0250494	0.0061185
cg04800768	chr17	80545544	FOXK2	5.08e-05	1	0.00198861	0.000485938
cg26824850	chr8	145107857	OPLAH	5.1e-05	1	0.0133372	0.00325977
cg06616245	chr12	57854236	GLI1	5.11e-05	1	0.00902559	0.00220622
cg16175725	chr12	121416796	HNF1A	5.11e-05	1	0.00801109	0.00195831
cg00227093	chr5	149979838	SYNPO	5.11e-05	1	-0.0159248	0.00389281
cg00386008	chr12	122269623	SETD1B	5.21e-05	1	0.0119555	0.00292575
cg16455376	chr16	8985720	USP7	5.32e-05	1	0.00932796	0.00228566
cg06666727	chr8	145697495	KIFC2	5.34e-05	1	0.0175509	0.00430148
cg25156843	chr15	89646224	ABHD2	5.37e-05	1	0.00498113	0.00122113
cg14590070	chr13	113629249	MCF2L	5.37e-05	1	0.00316446	0.000775795
cg14427590	chr17	60695089	TLK2	5.37e-05	1	0.0114986	0.00281912
cg24313592	chr11	72020031	CLPB	5.39e-05	1	0.00865571	0.00212243
cg22676000	chr19	42259081	CEACAM6	5.39e-05	1	0.0138892	0.00340578
cg12582317	chr17	55822272	MSI2	5.4e-05	1	0.028763	0.00705391
cg23985408	chr5	171410890	FBXW11	5.42e-05	1	0.00307275	0.00075369
cg13784578	chr9	132976605	NCS1	5.43e-05	1	0.0121952	0.00299165
cg09738947	chr15	90608877	ZNF710	5.46e-05	1	0.00605024	0.00148477
cg13579262	chr1	92000266	CDC7	5.5e-05	1	0.00316073	0.000775942
cg01317029	chr3	184063497	FAM131A	5.5e-05	1	0.0116437	0.00285867
cg13586038	chr9	2044055	SMARCA2	5.51e-05	1	0.00504084	0.00123772
cg15638239	chr7	3025736	CARD11	5.52e-05	1	0.00405998	0.000996936
cg21536086	chr1	154166546	MIR190B	5.53e-05	1	0.00357684	0.000878432
cg18802138	chr16	85981780	IRF8	5.55e-05	1	0.0111696	0.00274358
cg20812052	chr11	477861	PTDSS2	5.61e-05	1	0.00465245	0.00114357
cg19223467	chr12	10183267	CLEC9A	5.61e-05	1	0.0178358	0.00438406
cg18943917	chr7	150104961	LOC728743	5.62e-05	1	0.00674562	0.00165814
cg15954235	chr6	34514887	SPDEF	5.63e-05	1	-0.0108749	0.00267348
cg06379876	chr1	41220106	NFYC	5.64e-05	1	0.000954512	0.000234697
cg26188726	chr16	31225957	TRIM72	5.65e-05	1	0.0161899	0.00398107
cg09220326	chr3	45175421	CDCP1	5.67e-05	1	-0.0192043	0.00472333
cg20907614	chr8	29914963	MIR548O2	5.68e-05	1	-0.0264921	0.00651673
cg12459502	chr18	60904237	BCL2	5.71e-05	1	0.0130645	0.00321466
cg01401641	chr19	31839171	TSHZ3	5.74e-05	1	-0.0171528	0.00422167
cg10437839	chr11	64701910	PPP2R5B	5.74e-05	1	0.0152427	0.00375159
cg09200921	chr13	49867061	CDADC1	5.75e-05	1	-0.0102286	0.00251791
cg21805788	chr1	109134372	FAM102B	5.78e-05	1	0.0143674	0.00353778
cg03634729	chr18	21452829	LAMA3	5.83e-05	1	0.0114603	0.00282322
cg07723258	chr17	38176064	MED24	5.88e-05	1	0.0185949	0.00458329
cg17288892	chr5	178956874	RUFY1	5.9e-05	1	-0.0129158	0.00318409
cg20014412	chr1	25381898	RUNX3	5.91e-05	1	0.0148385	0.00365849
cg19851574	chr6	167178233	RPS6KA2	5.95e-05	1	0.0329404	0.00812542
cg02543993	chr7	5736195	RNF216	5.96e-05	1	0.0146831	0.00362213
cg22508831	chr22	40573204	TNRC6B	5.98e-05	1	-0.0138436	0.00341572
cg15501552	chr19	47153327	DACT3	6.02e-05	1	0.0203791	0.00503035
cg23149454	chr11	72380070	PDE2A	6.08e-05	1	0.0147402	0.00364048
cg03803086	chr21	34185960	C21orf62	6.09e-05	1	0.0159794	0.00394715
cg09249494	chr6	6588846	LY86-AS1	6.13e-05	1	0.0155581	0.00384446
cg10405557	chr19	50016850	FCGRT	6.15e-05	1	0.00340421	0.00084131
cg14112356	chr21	46348443	ITGB2	6.18e-05	1	0.00999786	0.00247158
cg08039084	chr15	69398839	MIR548H4	6.18e-05	1	0.00513413	0.00126929
cg25432518	chr7	1894300	MAD1L1	6.19e-05	1	-0.0153611	0.00379807
cg17803993	chr3	71276214	FOXP1	6.27e-05	1	-0.0169225	0.00418713
cg13971124	chr11	133808270	IGSF9B	6.37e-05	1	0.00315068	0.000780334
cg22037687	chr20	50140611	NFATC2	6.37e-05	1	0.00591381	0.0014647
cg11213898	chr5	74633820	HMGCR	6.4e-05	1	-0.00536351	0.00132882
cg03369999	chr3	194342992	TMEM44	6.41e-05	1	0.0158676	0.00393154
cg14774440	chr8	37730745	RAB11FIP1	6.61e-05	1	0.0135841	0.00337185
cg00754063	chr19	16345954	AP1M1	6.61e-05	1	0.0117386	0.00291393
cg05591701	chr6	30569211	PPP1R10	6.62e-05	1	0.0183208	0.00454814
cg24715767	chr1	14136518	PRDM2	6.65e-05	1	0.0137321	0.00340999
cg22541905	chr2	220115303	TUBA4A	6.66e-05	1	0.0102383	0.00254261
cg27021327	chr7	5272697	WIPI2	6.67e-05	1	0.0127112	0.00315688
cg06500161	chr21	43656587	ABCG1	6.72e-05	1	0.0136963	0.00340326
cg10068491	chr16	3183125	ZNF213	6.73e-05	1	0.00904018	0.00224644
cg14030402	chr1	53682341	CZIB	6.74e-05	1	0.0123843	0.00307762
cg08934427	chr3	38347441	SLC22A14	6.79e-05	1	0.00328031	0.000815589
cg03798942	chr11	128566958	FLI1	6.87e-05	1	0.0112522	0.00279965
cg08273635	chr15	75091082	CSK	6.88e-05	1	0.0117731	0.00292956
cg04194821	chr14	34407432	EGLN3	6.95e-05	1	-0.0129215	0.00321714
cg11250194	chr11	61601937	FADS2	6.97e-05	1	-0.0168402	0.00419379
cg19948019	chr13	20135400	TPTE2	6.98e-05	1	0.0118918	0.00296165
cg02715602	chr19	4544446	SEMA6B	7.01e-05	1	0.0341996	0.00851955
cg03626746	chr3	43729809	ABHD5	7.14e-05	1	0.00303789	0.000757631
cg01381109	chr2	96054917	KCNIP3	7.16e-05	1	-0.00889412	0.00221851
cg09596722	chr2	232525772	PTMA	7.17e-05	1	0.00469049	0.00117011
cg10523144	chr6	363542	DUSP22	7.18e-05	1	-0.0097251	0.00242623
cg13059136	chr11	2986541	NAP1L4	7.19e-05	1	0.0182865	0.00456262
cg11241278	chr17	74023465	EVPL	7.21e-05	1	0.0252928	0.00631178
cg07877229	chr7	142554307	EPHB6	7.25e-05	1	0.00990148	0.00247164
cg14018735	chr9	136270734	STKLD1	7.27e-05	1	-0.0110309	0.00275399
cg07748253	chr5	14306269	TRIO	7.27e-05	1	0.0283488	0.00707798
cg13938702	chr9	133744902	ABL1	7.29e-05	1	0.00294336	0.000734978
cg17442852	chr17	1478889	SLC43A2	7.29e-05	1	0.0165532	0.00413365
cg20025658	chr2	219031640	CXCR1	7.31e-05	1	0.00838641	0.00209451
cg06784563	chr18	77284509	NFATC1	7.34e-05	1	0.0119185	0.00297742
cg05991220	chr3	52813859	ITIH1	7.38e-05	1	0.0168755	0.00421715
cg00410534	chr16	67232557	E2F4	7.47e-05	1	0.0112184	0.00280556
cg26581729	chr9	139939792	NPDC1	7.48e-05	1	-0.0155754	0.00389541
cg14216734	chr1	158817808	MNDA	7.52e-05	1	0.00375686	0.000939886
cg11110759	chr14	101282683	MIR2392	7.53e-05	1	-0.0129949	0.00325147
cg08036172	chr3	127473609	MGLL	7.54e-05	1	0.0107461	0.00268896
cg19604369	chr10	101604657	ABCC2	7.63e-05	1	0.0134134	0.0033587
cg04277993	chr4	1331546	MAEA	7.65e-05	1	0.0078094	0.00195578
cg06893379	chr5	127146516	LINC01184	7.66e-05	1	0.023372	0.00585401
cg12939085	chr11	67166104	PPP1CA	7.66e-05	1	0.0109652	0.00274649
cg18545991	chr15	45740677	C15orf48	7.7e-05	1	0.0127859	0.00320346
cg17417049	chr13	114817960	RASA3	7.71e-05	1	0.0143534	0.0035966
cg17777603	chr8	142217736	SLC45A4	7.72e-05	1	0.0101256	0.00253739
cg14387452	chr9	20512334	MLLT3	7.76e-05	1	-0.0159287	0.00399285
cg23598089	chr1	203652079	ATP2B4	7.92e-05	1	0.0150463	0.0037765
cg14550760	chr9	135936732	CEL	7.95e-05	1	-0.0129058	0.00323993
cg13661827	chr9	111885602	TMEM245	8.06e-05	1	-0.0183092	0.00460042
cg24931355	chr17	17696392	RAI1	8.07e-05	1	-0.00913243	0.00229483
cg15721584	chr3	181326755	SOX2-OT	8.08e-05	1	0.0294109	0.00739101
cg22233512	chr17	55543388	MSI2	8.11e-05	1	0.022037	0.00553905
cg02030958	chr13	110386267	IRS2	8.14e-05	1	0.0159667	0.00401422
cg06383241	chr12	116997022	MAP1LC3B2	8.15e-05	1	-0.00569875	0.00143282
cg24547863	chr10	134161674	LRRC27	8.19e-05	1	0.00289752	0.000728724
cg20427486	chr2	162849137	DPP4	8.21e-05	1	-0.00815635	0.00205173
cg19106968	chr2	135149666	MGAT5	8.22e-05	1	0.0140945	0.00354564
cg25921813	chr3	194797138	XXYLT1	8.22e-05	1	0.0109068	0.00274383
cg20627646	chr8	103943308	AZIN1	8.26e-05	1	0.00470707	0.00118445
cg23261443	chr7	101596340	CUX1	8.32e-05	1	-0.013868	0.00349127
cg17572056	chr3	195947062	SLC51A	8.36e-05	1	0.0124336	0.0031311
cg18473733	chr19	16437362	KLF2	8.49e-05	1	0.0125683	0.00316817
cg09577455	chr6	29593382	GABBR1	8.54e-05	1	-0.0152698	0.00385048
cg20057103	chr11	121740719	MIR100HG	8.62e-05	1	0.00717334	0.00180983
cg08324801	chr17	38263416	NR1D1	8.66e-05	1	0.0116754	0.00294668
cg17445765	chr7	64403162	ZNF273	8.68e-05	1	0.0327272	0.00826067
cg09614276	chr2	28975489	PPP1CB	8.71e-05	1	-0.00137814	0.000347946
cg05307301	chr1	41268493	KCNQ4	8.71e-05	1	-0.0151904	0.00383521
cg13012653	chr5	96078834	CAST	8.76e-05	1	0.0272016	0.00686994
cg25690922	chr2	25038389	CENPO	8.76e-05	1	0.00374445	0.000945715
cg01662334	chr7	27704065	HIBADH	8.8e-05	1	0.00934426	0.00236068
cg08969344	chr6	34031597	GRM4	8.9e-05	1	0.0109854	0.00277731
cg05353099	chr11	67203544	PTPRCAP	8.95e-05	1	0.00753968	0.00190685
cg11229101	chr10	134230885	PWWP2B	9.02e-05	1	0.0113603	0.00287449
cg26799820	chr1	145089017	NBPF20	9.07e-05	1	0.00723267	0.0018307
cg23163200	chr21	34186122	C21orf62	9.1e-05	1	0.0116686	0.00295404
cg16896911	chr19	33895690	PEPD	9.14e-05	1	0.0156319	0.00395844
cg14502319	chr12	125167409	SCARB1	9.22e-05	1	0.0151018	0.00382635
cg00377497	chr8	27167110	TRIM35	9.27e-05	1	-0.0166454	0.00421905
cg19549391	chr7	151577725	PRKAG2-AS1	9.29e-05	1	0.00288858	0.000732224
cg08428292	chr16	85981373	IRF8	9.35e-05	1	0.0116766	0.00296119
cg17441377	chr17	3906640	ZZEF1	9.41e-05	1	0.00268406	0.00068093
cg01974180	chr1	2084246	PRKCZ	9.46e-05	1	0.00694473	0.0017625
cg01441963	chr15	60636909	ANXA2	9.54e-05	1	0.0034836	0.000884542
cg25316512	chr12	7032991	ENO2	9.55e-05	1	0.00979397	0.00248702
cg06078467	chr10	134050027	STK32C	9.56e-05	1	0.0108706	0.00276056
cg11553983	chr4	48340688	SLAIN2	9.63e-05	1	0.00380639	0.000967073
cg09230938	chr3	183722448	ABCC5	9.76e-05	1	0.00582407	0.00148099
cg02083676	chr3	127311156	TPRA1	9.77e-05	1	0.0148163	0.00376789
cg13276570	chr5	10567643	ANKRD33B	9.78e-05	1	0.00538942	0.00137066
cg02107842	chr5	66255772	MAST4	9.85e-05	1	0.0210615	0.00535882
cg01134459	chr7	5257632	WIPI2	9.9e-05	1	0.00540422	0.00137541
cg07708721	chr6	31590586	PRRC2A	9.9e-05	1	0.0100385	0.00255495
cg20349598	chr7	1962389	MAD1L1	9.91e-05	1	-0.0138301	0.00352017
cg08952844	chr2	88313351	KRCC1	9.96e-05	1	0.0177545	0.00452049
cg21756663	chr2	86201970	NA	0.000100465	1	0.00277918	0.000708001
cg16548154	chr17	74565757	ST6GALNAC2	0.000100521	1	0.0115744	0.00294868
cg16013966	chr11	62380545	ROM1	0.00010096	1	0.00941893	0.00240023
cg08313128	chr16	8987215	USP7	0.000101507	1	0.00280152	0.000714159
cg02639080	chr6	28874754	TRIM27	0.000101794	1	0.0184815	0.0047121
cg23598352	chr9	5436819	PLGRKT	0.000101867	1	-0.0142301	0.00362833
cg14625594	chr9	129291374	MVB12B	0.000102088	1	0.00331222	0.000844652
cg00484711	chr2	42331922	PKDCC	0.000103855	1	0.0184708	0.0047154
cg13270625	chr18	21452819	LAMA3	0.000104221	1	0.0101432	0.00259003
cg19270739	chr1	1368846	VWA1	0.000104536	1	-0.0145331	0.00371169
cg15022359	chr1	4193126	LINC01346	0.000104695	1	0.0111358	0.0028443
cg06192313	chr10	134202158	LRRC27	0.000104783	1	-0.019391	0.00495311
cg10180440	chr10	102325486	HIF1AN	0.000104815	1	-0.0222724	0.00568925
cg03214715	chr12	57873176	ARHGAP9	0.00010549	1	0.00880099	0.00224904
cg05584950	chr2	86012847	ATOH8	0.000105534	1	-0.0110097	0.00281355
cg13261938	chr17	34956742	DHRS11	0.000106035	1	0.0107706	0.00275326
cg05241732	chr14	23858666	MYH6	0.000106134	1	0.0125579	0.00321034
cg26303870	chr14	69443683	ACTN1	0.000107334	1	0.0122811	0.00314183
cg26943759	chr16	87100606	C16orf95	0.000107885	1	0.0214422	0.00548728
cg05704955	chr16	70759914	VAC14	0.000108534	1	0.0104041	0.00266354
cg18282388	chr11	129716470	TMEM45B	0.000108779	1	-0.0141598	0.00362557
cg18590015	chr6	138745469	NHSL1	0.000108937	1	0.00448391	0.0011482
cg18033416	chr17	30592033	RHBDL3	0.000109355	1	0.0131028	0.00335605
cg23941599	chr5	114880796	FEM1C	0.000110111	1	-0.0129935	0.00332953
cg23374256	chr6	5192344	LYRM4	0.0001103	1	0.00529807	0.00135776
cg24430147	chr1	115885042	NGF	0.00011172	1	0.00300078	0.000769656
cg00657780	chr16	50285254	ADCY7	0.000111725	1	0.0134524	0.00345035
cg19818308	chr14	75946745	JDP2	0.000112002	1	0.0157823	0.00404857
cg05089897	chr21	38886664	DYRK1A	0.000112214	1	0.0183275	0.00470207
cg16655193	chr12	102802953	IGF1	0.000112358	1	0.00572265	0.00146831
cg07710971	chr16	46920836	GPT2	0.000112724	1	0.00253864	0.000651499
cg25423174	chr3	12236303	SYN2	0.000112742	1	-0.0183901	0.00471954
cg03834394	chr5	179226172	MGAT4B	0.000112821	1	0.00786577	0.00201872
cg00158770	chr8	19271585	CSGALNACT1	0.000112856	1	-0.0253632	0.00650951
cg21416544	chr12	8986988	A2ML1	0.000113195	1	0.0184207	0.00472861
cg20160197	chr4	1222037	CTBP1	0.000113548	1	0.00992126	0.00254731
cg17993092	chr10	11333703	CELF2	0.000113551	1	0.00435687	0.00111864
cg09994445	chr11	113934448	ZBTB16	0.00011752	1	0.0123228	0.00317094
cg24723465	chr1	246843900	CNST	0.000118042	1	0.00609647	0.00156921
cg25581039	chr17	7350881	CHRNB1	0.000118582	1	0.0127046	0.00327108
cg13926569	chr10	89418898	PAPSS2	0.000118589	1	0.0103014	0.00265234
cg18572898	chr6	32712103	HLA-DQA2	0.000118781	1	-0.135922	0.0349999
cg04685302	chr8	142229056	SLC45A4	0.000119402	1	0.0177497	0.00457211
cg22052056	chr20	31351813	DNMT3B	0.000121996	1	-0.0122823	0.00316818
cg01242348	chr14	23586886	CEBPE	0.000122393	1	0.00922405	0.00237982
cg05701418	chr6	30131361	TRIM15	0.00012245	1	-0.03531	0.0091103
cg11415156	chr2	20779199	HS1BP3	0.000122809	1	-0.0167662	0.00432666
cg08308032	chr2	75005912	HK2	0.000123408	1	0.0143183	0.00369613
cg17150809	chr6	99461062	FBXL4	0.000124148	1	-0.0128781	0.00332563
cg27573549	chr19	56189952	EPN1	0.000124265	1	0.00482031	0.00124487
cg09226198	chr16	1997004	RPL3L	0.000124687	1	0.00718901	0.00185702
cg10993442	chr1	25257587	RUNX3	0.000124914	1	0.0138022	0.00356572
cg15152595	chr1	204972818	NFASC	0.000125274	1	0.00738244	0.00190756
cg19750657	chr13	38935967	UFM1	0.000125501	1	0.016987	0.00438983
cg13052101	chr11	68517529	TESMIN	0.000125651	1	0.00263346	0.0006806
cg02240252	chr17	47931591	FLJ45513	0.000125838	1	0.0143126	0.00369935
cg14865034	chr17	80267030	CD7	0.000126339	1	0.0105114	0.00271757
cg26992566	chr16	85814166	EMC8	0.000129968	1	0.0157102	0.00406915
cg14880894	chr4	78697859	CNOT6L	0.00013053	1	-0.013178	0.00341425
cg17332198	chr12	58209913	AVIL	0.000130602	1	-0.0102569	0.00265753
cg19215266	chr10	35417163	CREM	0.000130702	1	0.0149928	0.00388477
cg14569771	chr4	153022369	FBXW7	0.000131114	1	-0.0221259	0.0057342
cg22628512	chr1	200348658	LINC00862	0.000131145	1	0.00372698	0.00096591
cg04740264	chr16	3632588	SLX4	0.000131245	1	0.00639119	0.00165646
cg11091734	chr5	73055368	ARHGEF28	0.000131547	1	0.00372314	0.000965107
cg01874672	chr4	1204956	CTBP1	0.000131723	1	0.0100136	0.00259593
cg26624744	chr5	156692507	CYFIP2	0.000131846	1	0.00959575	0.00248776
cg26158270	chr11	12309622	MICALCL	0.000132726	1	-0.0136513	0.00354075
cg16734549	chr17	43488551	ARHGAP27	0.000133373	1	0.0116143	0.00301337
cg03290827	chr17	75180760	SEC14L1	0.000134176	1	0.0182674	0.0047414
cg23361127	chr5	73939283	HEXB	0.000134345	1	-0.0127155	0.00330065
cg20641531	chr7	8302731	ICA1	0.000134935	1	0.0123873	0.00321638
cg26147459	chr3	194592442	LINC01968	0.000135156	1	0.0181051	0.00470152
cg02079413	chr11	2986505	NAP1L4	0.000135626	1	0.0168722	0.00438235
cg24867468	chr17	76109222	TMC6	0.000136526	1	0.00651898	0.00169397
cg01581098	chr7	105754353	SYPL1	0.000136621	1	0.0127452	0.00331202
cg10600783	chr6	43336481	ZNF318	0.000137281	1	0.00309128	0.000803568
cg18976852	chr2	240927122	NDUFA10	0.000137531	1	0.0036139	0.000939534
cg04609912	chr16	78528146	WWOX	0.00013786	1	-0.0192039	0.00499336
cg08943045	chr1	9043919	CA6	0.000137954	1	-0.0127849	0.00332446
cg11744861	chr13	95920671	ABCC4	0.000138884	1	0.0325135	0.00845823
cg24708145	chr5	134780343	DCANP1	0.000139994	1	0.0101577	0.00264387
cg02618071	chr17	42406184	SLC25A39	0.000140101	1	0.00957658	0.00249273
cg08254200	chr12	113229804	RPH3A	0.000141209	1	-0.0271279	0.00706492
cg15112006	chr12	93568577	LOC643339	0.000142406	1	0.00960837	0.00250371
cg26667287	chr22	46419365	LOC730668	0.000143012	1	0.0109023	0.00284166
cg01487803	chr17	4674220	TM4SF5	0.000144191	1	0.0175431	0.00457507
cg23895055	chr2	122495663	NIFK	0.000144219	1	0.0103526	0.0026999
cg05624954	chr5	179340170	TBC1D9B	0.000145379	1	0.016527	0.00431242
cg25580581	chr10	3853668	KLF6	0.00014544	1	-0.0200127	0.00522211
cg03672272	chr22	46470191	MIRLET7BHG	0.000145945	1	-0.0102008	0.00266242
cg14023999	chr15	90543224	ZNF710	0.000147507	1	0.0160421	0.00418995
cg05488833	chr1	243650025	SDCCAG8	0.000147905	1	0.00323954	0.000846272
cg00955808	chr6	21754525	CASC15	0.000148413	1	0.0317599	0.00829858
cg16611895	chr1	95583571	TLCD4	0.000149017	1	0.00315188	0.000823781
cg10574006	chr5	123965051	ZNF608	0.000150017	1	-0.0157598	0.00412084
cg00908292	chr17	38699009	CCR7	0.000150451	1	-0.00915959	0.00239549
cg16264214	chr5	10618486	ANKRD33B	0.000150723	1	0.0090127	0.00235736
cg21946195	chr2	86012225	ATOH8	0.000151069	1	-0.0123692	0.00323577
cg04465154	chr8	9045558	PPP1R3B	0.000151146	1	-0.0158496	0.00414638
cg15419378	chr17	79435967	BAHCC1	0.000151188	1	0.00838326	0.00219317
cg01632474	chr2	242799312	PDCD1	0.000151211	1	0.0114498	0.00299546
cg05509696	chr4	71772619	MOB1B	0.000151372	1	0.00904652	0.00236688
cg10375267	chr16	87523700	ZCCHC14	0.000151411	1	-0.0132092	0.00345605
cg04036920	chr11	33562503	KIAA1549L	0.00015186	1	0.0185204	0.00484662
cg05900955	chr13	114918509	RASA3	0.000152483	1	0.0118786	0.00310938
cg25141766	chr17	79826316	ARHGDIA	0.000153046	1	0.00615284	0.00161098
cg23689615	chr15	74228839	LOXL1	0.000153404	1	-0.0118494	0.00310298
cg04172115	chr6	32053728	TNXB	0.000153529	1	0.00984868	0.00257919
cg20935363	chr11	72295535	PDE2A	0.000154643	1	0.00300323	0.000786872
cg06851151	chr5	133436368	VDAC1	0.000154664	1	0.00886266	0.00232211
cg21240736	chr9	132191482	LINC00963	0.000154789	1	-0.013891	0.00363978
cg07138793	chr15	28148330	OCA2	0.000154887	1	0.0226849	0.00594426
cg12603173	chr11	64508421	RASGRP2	0.000155481	1	0.00219312	0.000574824
cg17736772	chr1	155246828	CLK2	0.000155848	1	0.0102583	0.00268915
cg03546163	chr6	35654363	FKBP5	0.000155907	1	-0.0382673	0.0100318
cg14387626	chr14	106331803	FAM30A	0.000156372	1	-0.00810161	0.00212427
cg22759185	chr19	1492038	REEP6	0.000156606	1	0.0151333	0.00396839
cg07015784	chr2	219257760	SLC11A1	0.000157254	1	0.00788045	0.00206706
cg18224729	chr11	57559066	TMX2-CTNND1	0.000157847	1	0.00362307	0.000950579
cg21422361	chr7	1884392	MAD1L1	0.000159665	1	-0.0185637	0.00487425
cg27415006	chr7	75368387	HIP1	0.000161679	1	-0.00219478	0.000576769
cg23330450	chr6	31548285	LTB	0.000161949	1	0.0218674	0.0057472
cg11016847	chr11	1001652	AP2A2	0.000161957	1	0.0061709	0.00162184
cg13770461	chr11	46016312	PHF21A	0.00016254	1	-0.0125798	0.00330704
cg18833880	chr10	131650741	EBF3	0.000163384	1	0.00223129	0.000586778
cg05248742	chr16	24142386	PRKCB	0.000164384	1	0.00366743	0.000964842
cg01303372	chr10	121415189	BAG3	0.000164488	1	-0.011137	0.00293008
cg22909677	chr6	109172312	ARMC2	0.0001646	1	0.00937619	0.00246694
cg20946037	chr1	150582344	ENSA	0.000164668	1	0.0119787	0.00315176
cg16655795	chr19	42897238	CNFN	0.00016545	1	0.0135508	0.00356656
cg20018806	chr11	59633874	TCN1	0.000165524	1	-0.0204414	0.0053803
cg04222728	chr7	138549665	KIAA1549	0.000165643	1	-0.0177362	0.00466851
cg09533293	chr15	60689670	ANXA2	0.000165677	1	0.00200942	0.000528926
cg23540819	chr8	17940228	ASAH1	0.000166577	1	0.0127245	0.0033506
cg09613192	chr2	181388538	UBE2E3	0.000171157	1	0.0202424	0.00533999
cg17306279	chr5	139056667	CXXC5	0.000172206	1	0.00249767	0.000659166
cg10549986	chr2	7018153	RSAD2	0.000174037	1	0.0153414	0.00405167
cg26377276	chr2	106485483	NCK2	0.000176327	1	0.00561875	0.00148523
cg26314089	chr12	66567930	TMBIM4	0.000176579	1	0.0194492	0.0051416
cg10442056	chr8	120865430	DSCC1	0.000177261	1	0.00255398	0.000675349
cg10927968	chr11	1807333	MOB2	0.000177297	1	0.0168761	0.00446261
cg25926189	chr18	76782860	SALL3	0.00017766	1	0.00361157	0.000955154
cg26471790	chr2	203044722	KIAA2012	0.000178548	1	0.00435021	0.00115089
cg20784207	chr4	86597598	ARHGAP24	0.000178854	1	0.00829222	0.00219404
cg09932730	chr7	135198360	CNOT4	0.000179534	1	-0.0172661	0.00456962
cg13982456	chr6	100020514	TSTD3	0.000179769	1	0.031635	0.00837322
cg22884714	chr4	85505574	CDS1	0.000179845	1	0.0116359	0.0030799
cg17063143	chr3	194343015	TMEM44	0.000180052	1	0.0145281	0.00384575
cg24918184	chr19	4323200	FSD1	0.000180794	1	0.01021	0.00270347
cg13112407	chr2	97204931	ARID5A	0.000181104	1	-0.0108941	0.00288494
cg26278370	chr3	50126266	RBM6	0.000181427	1	-0.00205501	0.000544268
cg00014289	chr11	124709875	ROBO3	0.000181437	1	0.00519447	0.00137575
cg05051734	chr17	3474619	TRPV1	0.000182039	1	0.00427832	0.00113337
cg17782974	chr10	104406990	TRIM8	0.000182388	1	0.0205695	0.00544975
cg19382191	chr7	45200201	RAMP3	0.000182674	1	0.0123953	0.0032844
cg25015038	chr14	89604062	FOXN3	0.000183243	1	-0.012884	0.00341463
cg03767807	chr16	1764432	MAPK8IP3	0.000184411	1	0.00524861	0.00139163
cg05338167	chr15	68498251	CALML4	0.000184704	1	0.013817	0.00366389
cg11313780	chr8	103817950	AZIN1	0.000184775	1	-0.0114576	0.00303832
cg22491680	chr12	96389547	HAL	0.00018519	1	0.0102495	0.00271838
cg23315424	chr14	101162021	LINC00523	0.000185665	1	0.00707794	0.00187754
cg24955743	chr1	2454705	PANK4	0.000186009	1	0.01291	0.00342502
cg03526702	chr19	856145	ELANE	0.000186983	1	-0.015427	0.00409422
cg07248377	chr16	4732406	MGRN1	0.000187026	1	0.0155101	0.00411636
cg13175981	chr1	150552382	MCL1	0.000187575	1	0.00209254	0.000555469
cg09386050	chr7	809078	DNAAF5	0.000187929	1	0.0102746	0.00272775
cg13522406	chr6	30581820	PPP1R10	0.000188143	1	0.0105553	0.0028025
cg08694574	chr16	86011615	IRF8	0.000188991	1	0.0114719	0.0030468
cg00509451	chr11	64811775	SAC3D1	0.000189477	1	0.0101522	0.00269679
cg19631648	chr19	33764284	CEBPA	0.000189715	1	0.00951595	0.00252799
cg06048169	chr16	81254051	PKD1L2	0.000190516	1	-0.0902933	0.0239941
cg14975410	chr3	171180070	TNIK	0.000190911	1	-0.0229149	0.00609015
cg02017450	chr10	10631670	SFTA1P	0.000191657	1	-0.00265844	0.000706731
cg17469479	chr12	10183208	CLEC9A	0.000192165	1	0.0208952	0.00555587
cg24643922	chr10	134236975	PWWP2B	0.000192894	1	0.0117798	0.00313296
cg03272932	chr16	87588893	JPH3	0.000193143	1	-0.0129062	0.00343285
cg05945230	chr17	12425767	LINC00670	0.00019351	1	-0.0330104	0.00878141
cg07078732	chr2	30505165	LBH	0.000194407	1	0.0100304	0.00266913
cg02884944	chr2	240679706	LOC150935	0.000196731	1	0.0109095	0.00290544
cg13077865	chr8	105655901	LRP12	0.000196888	1	-0.0133438	0.00355392
cg00212979	chr11	64647505	EHD1	0.000197791	1	0.0072965	0.00194393
cg20702417	chr2	25538295	DNMT3A	0.000198027	1	0.00998765	0.00266113
cg22152279	chr19	1621855	TCF3	0.000198047	1	0.00419442	0.00111758
cg06773397	chr6	70510879	LMBRD1	0.000199375	1	0.00302009	0.000805058
cg04619046	chr11	64541730	SF1	0.000199715	1	0.00458642	0.00122273
cg26662324	chr10	126745862	CTBP2	0.000199817	1	0.0157294	0.00419358
cg19449565	chr2	240230892	HDAC4	0.000200318	1	0.0130581	0.003482
cg12938556	chr13	114812918	RASA3	0.00020073	1	0.00832119	0.00221919
cg01892547	chr3	47040292	NBEAL2	0.000200843	1	0.00831588	0.00221786
cg24020152	chr4	154419554	TMEM131L	0.000200881	1	0.0114965	0.00306617
cg12981843	chr16	779218	HAGHL	0.000201093	1	0.0102086	0.00272288
cg22896917	chr6	28093420	ZSCAN16-AS1	0.000201185	1	-0.0114346	0.00304999
cg26572392	chr10	24496943	KIAA1217	0.000201737	1	0.0145194	0.00387353
cg06580074	chr6	33420208	SYNGAP1	0.000201781	1	0.00902152	0.00240683
cg08539067	chr3	49395985	GPX1	0.000201847	1	-0.00819448	0.00218623
cg00409104	chr17	8762014	PIK3R6	0.000202094	1	-0.00814597	0.00217348
cg13460556	chr15	89709638	ABHD2	0.000202138	1	0.0164613	0.00439221
cg26824780	chr16	89004908	CBFA2T3	0.000202396	1	0.0110665	0.00295303
cg00034101	chr1	40098595	HEYL	0.000204444	1	0.0128491	0.00343109
cg14047370	chr7	43342206	HECW1	0.000204698	1	-0.0201889	0.0053915
cg13896879	chr1	150785718	ARNT	0.000204857	1	0.018709	0.00499654
cg08563189	chr2	127780654	BIN1	0.000205689	1	0.00384557	0.00102731
cg04987734	chr14	103415873	CDC42BPB	0.00020626	1	0.0146663	0.00391875
cg13331246	chr1	6521856	TNFRSF25	0.00020646	1	0.00997411	0.00266519
cg04716447	chr12	122444621	CFAP251	0.00020663	1	0.00759746	0.00203024
cg16205844	chr12	124872143	NCOR2	0.000209646	1	0.0107121	0.00286543
cg16536330	chr8	29957344	MIR548O2	0.000209747	1	-0.00459627	0.00122952
cg20443278	chr17	77962098	TBC1D16	0.000210375	1	0.00808375	0.00216288
cg22628873	chr17	4464400	GGT6	0.00021177	1	-0.0094336	0.00252521
cg13258453	chr6	25180502	CMAHP	0.000213202	1	-0.0280051	0.00749998
cg06140900	chr6	33868466	LINC01016	0.000214117	1	0.0133687	0.00358132
cg12114200	chr13	112074876	TEX29	0.000214131	1	0.00202184	0.000541629
cg10566660	chr13	27954774	GTF3A	0.000214324	1	0.0118362	0.00317098
cg03705319	chr12	12848516	GPR19	0.000216552	1	0.0115577	0.00309859
cg10377299	chr21	45224678	RRP1	0.000218517	1	0.0112253	0.00301138
cg23998749	chr1	154968781	LENEP	0.000218532	1	0.0109848	0.00294689
cg02047359	chr10	75174015	ANXA7	0.000219894	1	-0.00341731	0.000917157
cg06811183	chr3	48510438	SHISA5	0.000221016	1	0.00827482	0.00222163
cg23842572	chr17	17030253	MPRIP	0.000221189	1	0.010714	0.00287665
cg09933355	chr16	27237998	NSMCE1	0.000221331	1	-0.00867107	0.00232825
cg12229403	chr6	31868368	C2	0.000222204	1	0.00723559	0.00194334
cg09152259	chr2	128156114	PROC	0.000222232	1	-0.0183418	0.00492632
cg09578937	chr8	1896437	ARHGEF10	0.000222262	1	0.00925128	0.00248477
cg25165171	chr7	157052002	UBE3C	0.000222454	1	0.00298778	0.000802526
cg09260667	chr16	50679494	NKD1	0.000222932	1	-0.0102303	0.00274831
cg06503907	chr6	10886999	SYCP2L	0.00022351	1	0.00140176	0.000376641
cg07005994	chr14	93419554	ITPK1	0.000223886	1	0.00982959	0.00264144
cg14929076	chr20	55041057	RTF2	0.000225391	1	0.022734	0.00611202
cg17281677	chr12	6658557	IFFO1	0.000227786	1	0.0137408	0.00369695
cg07673807	chr17	12526662	LINC00670	0.000228009	1	0.0189327	0.00509416
cg06323483	chr3	134936427	EPHB1	0.00022856	1	0.00515632	0.00138763
cg11058932	chr7	130372167	TSGA13	0.000229083	1	0.0196457	0.00528774
cg22707397	chr19	49020528	LMTK3	0.000230183	1	0.0128291	0.0034542
cg20751345	chr6	30066428	TRIM31	0.000232392	1	-0.013508	0.00363941
cg01243312	chr2	136422981	R3HDM1	0.000232727	1	0.0251258	0.00677024
cg00572560	chr10	30093517	SVIL	0.000233902	1	0.0183489	0.00494595
cg08091023	chr8	122258292	HAS2	0.00023441	1	0.00288614	0.000778078
cg11036656	chr3	81887543	GBE1	0.000234707	1	0.0202276	0.00545365
cg05820066	chr16	75145843	LDHD	0.000234727	1	-0.011073	0.00298547
cg06542681	chr16	70733437	VAC14	0.000234903	1	0.0106258	0.00286503
cg05707655	chr17	908690	ABR	0.000235511	1	-0.017031	0.00459291
cg07058694	chr12	111909145	ATXN2	0.000235692	1	0.0136082	0.00367006
cg20459687	chr13	99128579	STK24	0.000235942	1	-0.00321255	0.000866473
cg06192883	chr15	52554171	MYO5C	0.000237473	1	0.0137709	0.00371591
cg18467756	chr2	219031519	CXCR1	0.000237512	1	0.00792846	0.00213942
cg09174555	chr1	153364020	S100A8	0.00023778	1	0.0122512	0.00330613
cg20000464	chr11	76261997	EMSY	0.000238172	1	0.026928	0.00726769
cg26038708	chr20	30160787	HM13-AS1	0.000238585	1	0.0102619	0.00276997
cg04217539	chr10	131640139	EBF3	0.000239479	1	0.00439483	0.0011866
cg07467649	chr7	72856462	BAZ1B	0.000240419	1	0.0100817	0.0027228
cg01076459	chr17	2908230	RAP1GAP2	0.000241434	1	-0.0116627	0.00315073
cg14296220	chr9	32431791	ACO1	0.000241516	1	0.00249484	0.000674008
cg20205477	chr10	74113178	DNAJB12	0.000241549	1	0.0178694	0.00482763
cg02299909	chr16	10856228	NUBP1	0.000242222	1	0.00772787	0.00208819
cg14425908	chr1	25291991	RUNX3	0.000242632	1	0.0114742	0.00310086
cg22535523	chr17	79383984	BAHCC1	0.000242636	1	0.01065	0.00287813
cg11171466	chr11	1849486	SYT8	0.000243606	1	0.00102884	0.000278122
cg03069902	chr10	98740843	LCOR	0.000244454	1	0.0025955	0.0007018
cg13307384	chr12	50017787	PRPF40B	0.000244885	1	0.0102116	0.00276147
cg00836308	chr1	36552959	TEKT2	0.000246602	1	0.012925	0.00349696
cg07309942	chr20	39831908	ZHX3	0.000247472	1	0.00333916	0.000903665
cg21682902	chr12	96390960	HAL	0.000247607	1	0.0111352	0.00301359
cg03390636	chr15	80843452	ARNT2	0.000248434	1	-0.00185262	0.000501506
cg24561366	chr8	24792926	NEFL	0.000249121	1	0.00575754	0.00155887
cg14986890	chr3	158427635	RARRES1	0.000249377	1	-0.0199907	0.00541295
cg04136259	chr7	1581522	MAFK	0.000251007	1	0.0376384	0.0101962
cg15986529	chr1	117487384	PTGFRN	0.00025176	1	0.0028018	0.000759167
cg19519737	chr1	248904369	LYPD8	0.000253419	1	0.0152208	0.00412609
cg22909901	chr3	182981707	MCF2L2	0.000253608	1	0.0102713	0.00278452
cg03541887	chr1	248903323	LYPD8	0.000253743	1	0.0149127	0.00404295
cg09365924	chr12	53611399	RARG	0.000254155	1	-0.010399	0.00281957
cg05705212	chr3	45984743	FYCO1	0.000254238	1	0.00634605	0.0017207
cg07812957	chr19	16466298	EPS15L1	0.000254494	1	0.00810153	0.00219685
cg05887079	chr16	81605942	CMIP	0.00025556	1	0.00662313	0.00179649
cg18342866	chr1	114468988	HIPK1	0.00025612	1	0.00927739	0.00251684
cg22245494	chr15	99669982	SYNM	0.000257718	1	0.00119632	0.000324692
cg01025894	chr6	30291451	HCG17	0.000258499	1	0.00375401	0.00101909
cg14930065	chr8	37672607	ADGRA2	0.000259492	1	0.0155002	0.00420893
cg05400196	chr6	42272048	TRERF1	0.000260006	1	0.0100047	0.00271705
cg07816247	chr1	15540152	TMEM51	0.000260813	1	0.023921	0.00649787
cg02033302	chr14	35822554	PRORP	0.000261519	1	0.0112062	0.00304462
cg17999280	chr6	161557748	AGPAT4	0.000263041	1	0.0104576	0.00284242
cg17018786	chr15	40659816	DISP2	0.000263323	1	0.00873765	0.00237511
cg07717632	chr9	140172631	TOR4A	0.000263876	1	0.00554455	0.00150737
cg26955845	chr16	57680131	ADGRG1	0.000265439	1	-0.0101065	0.00274876
cg06617834	chr4	54942790	PDGFRA	0.000266202	1	0.016923	0.00460366
cg03055671	chr3	172231528	TNFSF10	0.000266654	1	-0.0261131	0.00710457
cg08349400	chr6	53396138	GCLC	0.000267641	1	0.00400697	0.00109046
cg08398132	chr2	8557381	LINC00299	0.000268216	1	0.0148055	0.00402982
cg26960224	chr14	24509703	DHRS4L2	0.000268639	1	0.00327626	0.000891844
cg14329860	chr2	51240310	NRXN1	0.000268674	1	0.0210433	0.00572832
cg01695672	chr6	28963009	ZNF311	0.000268687	1	0.00330224	0.00089893
cg19213744	chr22	50585216	MOV10L1	0.0002689	1	0.00630845	0.00171737
cg17705631	chr7	2864192	GNA12	0.000271749	1	0.011007	0.00299873
cg05041061	chr17	79426049	BAHCC1	0.000272403	1	0.00227725	0.000620519
cg14436426	chr20	62712394	OPRL1	0.000272445	1	0.01311	0.00357232
cg16831331	chr17	79047681	BAIAP2	0.000272775	1	0.0120524	0.00328444
cg07698783	chr11	47395915	SPI1	0.000274219	1	0.0101221	0.00275945
cg02241160	chr17	79801507	P4HB	0.000274507	1	0.0110317	0.00300764
cg15701612	chr11	130253770	ADAMTS8	0.000274529	1	-0.0164639	0.00448869
cg07159958	chr14	51026681	ATL1	0.000274607	1	-0.0135826	0.00370321
cg11147471	chr12	125087686	NCOR2	0.000274814	1	-0.00845229	0.00230459
cg01660999	chr8	108468421	ANGPT1	0.000276258	1	0.0327927	0.00894457
cg22505962	chr3	45067627	CLEC3B	0.000276914	1	-0.00908985	0.00247978
cg20099458	chr7	5272275	WIPI2	0.000277294	1	0.0108681	0.00296519
cg11498228	chr8	1895431	ARHGEF10	0.000277444	1	0.0104684	0.00285624
cg07672051	chr5	149887787	NDST1	0.00027938	1	0.0115145	0.00314324
cg04710179	chr4	37891376	TBC1D1	0.000279636	1	0.00934645	0.00255158
cg06517984	chr8	143407646	TSNARE1	0.000279998	1	-0.0143756	0.00392489
cg21641573	chr4	1210478	CTBP1	0.000280924	1	0.00908998	0.00248239
cg09221482	chr6	161557754	AGPAT4	0.000280977	1	0.00931469	0.00254379
cg05763609	chr3	100535443	ABI3BP	0.000281252	1	0.00371142	0.00101364
cg10714509	chr1	234680511	LINC01354	0.00028195	1	-0.0191002	0.00521744
cg17150898	chr12	1702116	FBXL14	0.000282254	1	0.0101119	0.00276241
cg09521809	chr20	48426818	SLC9A8	0.000283385	1	0.0056656	0.0015482
cg27310092	chr1	151945663	S100A10	0.00028479	1	-0.0217164	0.0059364
cg24670219	chr8	312269	FBXO25	0.000284905	1	0.0053827	0.00147146
cg21201393	chr5	38445522	EGFLAM	0.000284933	1	0.0064573	0.00176523
cg27016609	chr2	48806774	STON1-GTF2A1L	0.000285264	1	-0.0123223	0.00336882
cg02134839	chr17	48260961	COL1A1	0.000285661	1	0.00774249	0.00211695
cg16665442	chr2	60585866	MIR4432	0.000285813	1	0.0216918	0.00593121
cg08021532	chr16	50321878	ADCY7	0.000286398	1	0.0131951	0.00360848
cg16421901	chr3	183142401	MCF2L2	0.000286441	1	0.00174441	0.000477053
cg13150925	chr12	124529439	ZNF664-RFLNA	0.000287969	1	0.0206849	0.00565895
cg03485674	chr16	50347895	ADCY7	0.000288638	1	-0.0113092	0.00309449
cg01869896	chr1	40420299	MFSD2A	0.000288644	1	-0.0111291	0.0030452
cg20013920	chr17	80809645	TBCD	0.000288687	1	0.00270325	0.000739689
cg04043382	chr16	85880914	COX4I1	0.000288848	1	0.00737882	0.00201914
cg05066178	chr12	110316228	GLTP	0.000289605	1	0.00681183	0.00186434
cg14802310	chr12	49582599	TUBA1A	0.000291187	1	0.0080564	0.00220584
cg09472430	chr19	1310536	EFNA2	0.000291505	1	-0.0262948	0.00720007
cg05861291	chr2	207987538	KLF7	0.000292361	1	0.00879368	0.00240841
cg23050394	chr5	123599727	ZNF608	0.000293102	1	0.0171751	0.00470477
cg27584448	chr6	33289271	DAXX	0.000293394	1	0.00718835	0.00196924
cg25184502	chr5	176435980	UIMC1	0.000293922	1	-0.0659339	0.0180649
cg06647068	chr12	104853274	CHST11	0.000294266	1	-0.0163312	0.00447487
cg24889998	chr1	154475688	TDRD10	0.000294759	1	0.0126657	0.00347091
cg02139951	chr17	1637339	WDR81	0.000297723	1	0.0105705	0.00289887
cg17126555	chr19	10445516	ICAM3	0.000297936	1	0.0116205	0.00318697
cg22110998	chr11	121316813	SORL1	0.000298688	1	0.00436334	0.00119689
cg14719959	chr8	61777711	CHD7	0.00029966	1	0.00948545	0.00260252
cg17157275	chr5	172097385	NEURL1B	0.000300004	1	0.0153912	0.00422324
cg03055158	chr1	155917493	ARHGEF2	0.000301774	1	0.00520217	0.00142805
cg13224583	chr1	156883745	PEAR1	0.000303943	1	0.0153706	0.00422158
cg14517390	chr15	78463330	ACSBG1	0.000304029	1	0.00425101	0.00116758
cg22203237	chr7	68983823	AUTS2	0.000304473	1	0.015494	0.00425603
cg27246571	chr12	96389588	HAL	0.000304795	1	0.0215033	0.00590717
cg04875514	chr12	53497147	SOAT2	0.000305213	1	0.00819612	0.00225178
cg10005565	chr2	235578952	ARL4C	0.000305645	1	0.0109859	0.00301855
cg13676763	chr9	129262204	MVB12B	0.000305852	1	-0.0132639	0.00364464
cg26906629	chr11	68564367	CPT1A	0.000305892	1	0.0017402	0.000478177
cg25840926	chr2	20647987	RHOB	0.000306465	1	0.019265	0.00529439
cg17146738	chr7	98739698	SMURF1	0.000306681	1	0.0111835	0.0030736
cg19872681	chr14	23284518	SLC7A7	0.000307788	1	0.0081814	0.00224911
cg00806253	chr6	29571432	GABBR1	0.000308463	1	0.00478522	0.00131569
cg24252746	chr15	45248932	TERB2	0.000308797	1	-0.0039014	0.00107277
cg22334880	chr6	30312818	TRIM39-RPP21	0.000309897	1	0.004725	0.00129957
cg06066088	chr17	3600383	P2RX5-TAX1BP3	0.000309934	1	0.0193395	0.00531922
cg01944226	chr17	80188056	SLC16A3	0.000310296	1	0.0123405	0.00339449
cg26161004	chr8	11413186	BLK	0.000310588	1	0.0100054	0.00275237
cg01973483	chr12	123591123	PITPNM2	0.000311366	1	0.0117291	0.00322711
cg00112260	chr1	32104920	PEF1	0.000311614	1	0.0165479	0.00455321
cg03102500	chr20	42873167	GDAP1L1	0.000311985	1	0.0031218	0.000859051
cg01174240	chr14	24785310	LTB4R	0.000312935	1	0.00920859	0.00253456
cg18578974	chr14	70317582	SMOC1	0.000313257	1	0.00994896	0.00273854
cg00131407	chr4	39482431	LOC401127	0.000314027	1	0.0152683	0.0042035
cg11484115	chr5	179335704	TBC1D9B	0.000315913	1	0.00932428	0.00256818
cg24488469	chr1	25426427	SYF2	0.000315998	1	0.00984022	0.00271034
cg04322596	chr10	114910865	TCF7L2	0.00031603	1	0.0031048	0.000855179
cg23808879	chr13	112210891	TEX29	0.000316409	1	0.00321064	0.000884408
cg07125256	chr5	148807759	CARMN	0.000317508	1	0.00878446	0.00242039
cg06511330	chr1	234635574	TARBP1	0.000317889	1	0.00968163	0.00266782
cg01104549	chr1	201479959	CSRP1	0.000319805	1	0.00247385	0.000681984
cg06867089	chr2	218867385	TNS1	0.000320109	1	0.0119143	0.00328472
cg25015371	chr6	108874950	FOXO3	0.000320841	1	0.0110174	0.00303795
cg08370173	chr17	75537444	LOC100507351	0.000322044	1	0.0113989	0.00314402
cg19102120	chr5	118132145	DTWD2	0.000322557	1	0.00231124	0.000637556
cg05152503	chr20	30407098	MYLK2	0.000323783	1	0.00846123	0.00233468
cg15653855	chr2	38735761	HNRNPLL	0.000323817	1	0.0127468	0.0035172
cg26652155	chr3	112054506	CD200	0.000324244	1	0.00280843	0.000775005
cg24191816	chr6	33264333	RGL2	0.000325716	1	0.00579832	0.00160061
cg13002939	chr4	55094499	PDGFRA	0.000327618	1	0.000971502	0.000268297
cg24705158	chr5	177876830	COL23A1	0.000327882	1	0.0174148	0.00480967
cg07421261	chr8	134158758	TG	0.000328225	1	0.00253883	0.000701237
cg07519373	chr19	9650240	ZNF426	0.00032842	1	0.00508852	0.00140553
cg09996240	chr19	3574625	HMG20B	0.000329017	1	0.00435425	0.00120287
cg22005145	chr5	150399143	GPX3	0.00033092	1	0.00253727	0.000701228
cg16510530	chr3	71049748	FOXP1	0.000331186	1	0.00467133	0.00129109
cg24427724	chr12	6234257	VWF	0.000331405	1	-0.0123677	0.00341843
cg11540932	chr8	97631939	SDC2	0.00033156	1	0.00343457	0.000949349
cg26926221	chr6	144698834	UTRN	0.000331701	1	-0.0253449	0.0070058
cg27365627	chr15	78614908	CRABP1	0.000332222	1	0.00803221	0.0022205
cg01526748	chr3	191930926	FGF12	0.000332224	1	0.0210395	0.00581638
cg22976120	chr11	48040772	PTPRJ	0.000332742	1	0.0104865	0.00289934
cg12374095	chr12	54320830	HOXC13-AS	0.000332748	1	0.0239475	0.00662107
cg02667577	chr7	5270567	WIPI2	0.000334275	1	0.00823279	0.00227699
cg11607358	chr17	78337016	RNF213	0.000334959	1	0.00338055	0.00093512
cg05370471	chr2	118594649	DDX18	0.000336016	1	0.00120205	0.000332587
cg24320816	chr6	13372573	GFOD1	0.000336313	1	0.00331221	0.000916489
cg14625975	chr9	139909019	ABCA2	0.000337601	1	0.0065992	0.00182651
cg12596182	chr12	70082885	BEST3	0.000338358	1	-0.0152933	0.00423354
cg15058605	chr2	208031878	KLF7	0.000339324	1	0.00560367	0.00155156
cg17057702	chr12	125262508	SCARB1	0.000341638	1	0.0066253	0.00183535
cg02768162	chr12	108992148	TMEM119	0.000342943	1	0.0105334	0.00291881
cg03639223	chr17	7369125	ZBTB4	0.000345176	1	0.00992568	0.00275172
cg13878066	chr1	15541799	TMEM51	0.000345584	1	0.0148718	0.00412332
cg00061695	chr17	7311314	NLGN2	0.000347588	1	0.0151646	0.00420629
cg04202511	chr16	68117991	NFATC3	0.000348932	1	0.0140906	0.00390951
cg10492152	chr6	52051113	IL17A	0.000349175	1	0.00442569	0.00122799
cg19872095	chr1	37941263	ZC3H12A	0.000349185	1	0.0127627	0.00354126
cg09100014	chr16	85937496	IRF8	0.000350761	1	0.0106356	0.00295206
cg08677140	chr6	30582241	PPP1R10	0.000352012	1	0.011331	0.00314589
cg17647904	chr12	124908601	NCOR2	0.000352603	1	-0.0139835	0.00388282
cg06184396	chr8	143283647	LINC00051	0.000352746	1	0.0101692	0.00282377
cg26078407	chr2	240225062	HDAC4	0.000352999	1	0.00949397	0.00263642
cg12043019	chr22	50356277	PIM3	0.000353328	1	-0.00591751	0.00164337
cg22748815	chr7	99965437	PILRB	0.000353972	1	0.0061826	0.00171722
cg10951380	chr1	158029978	KIRREL1	0.000354275	1	-0.0163614	0.00454469
cg16174225	chr1	1268469	TAS1R3	0.000354462	1	0.00591686	0.00164358
cg20401130	chr2	218894951	RUFY4	0.000355377	1	0.0107	0.00297283
cg14021523	chr14	92959873	SLC24A4	0.000355645	1	0.00803471	0.00223243
cg08995449	chr8	101802144	PABPC1	0.000355908	1	0.00268071	0.000744874
cg04006891	chr5	95019540	SPATA9	0.000357284	1	0.00415829	0.00115577
cg11792616	chr8	30018355	MIR548O2	0.000357488	1	0.00453105	0.00125943
cg12325605	chr3	56810151	ARHGEF3	0.000357683	1	0.0137273	0.00381573
cg11186858	chr17	75096382	SEC14L1	0.000359367	1	0.0198997	0.00553338
cg21375204	chr7	73752935	CLIP2	0.000360013	1	0.0174316	0.00484776
cg21393135	chr6	31747255	VARS1	0.000360103	1	0.000905105	0.000251716
cg17050616	chr22	50585229	MOV10L1	0.000360787	1	0.00556871	0.00154891
cg24446823	chr19	13246208	NACC1	0.000362082	1	0.0062741	0.00174558
cg16778018	chr16	4736225	MGRN1	0.00036289	1	0.0110831	0.00308405
cg27340269	chr11	77921422	USP35	0.000364437	1	0.00787892	0.00219313
cg18960218	chr14	23285365	SLC7A7	0.000364562	1	0.0159271	0.0044335
cg17887427	chr22	19166691	CLTCL1	0.000364825	1	-0.00376982	0.00104943
cg13672800	chr20	2795194	TMEM239	0.000368348	1	-0.0149796	0.00417296
cg07277549	chr7	30509141	NOD1	0.000368608	1	-0.0219177	0.00610608
cg10345404	chr8	27187123	PTK2B	0.000369131	1	0.00795212	0.00221563
cg16463452	chr13	29195249	POMP	0.000370099	1	-0.0162093	0.00451715
cg02349866	chr15	90391877	ARPIN-AP3S2	0.00037049	1	-0.0115923	0.00323074
cg07319712	chr19	1082786	ARHGAP45	0.000371262	1	0.00982913	0.00273978
cg09871008	chr6	32798179	TAP2	0.000371284	1	0.00266672	0.000743331
cg25731553	chr15	101715276	CHSY1	0.000374593	1	0.0139966	0.00390403
cg06987246	chr7	6659785	ZNF853	0.000376418	1	0.00988039	0.00275692
cg03156547	chr14	23525003	CDH24	0.000376529	1	-0.00877971	0.00244985
cg14623306	chr9	84280537	TLE1	0.000377152	1	-0.00890815	0.002486
cg03961551	chr1	25251730	RUNX3	0.000377335	1	0.00977147	0.00272702
cg24900563	chr11	10320161	SBF2	0.000377805	1	-0.00411495	0.00114851
cg02581716	chr4	159642335	PPID	0.000378021	1	0.00454206	0.00126777
cg09912552	chr8	134250937	NDRG1	0.000378549	1	0.01324	0.00369591
cg12200478	chr14	21466565	SLC39A2	0.000381651	1	0.00710312	0.00198403
cg20374118	chr2	207955221	KLF7	0.000383124	1	0.020762	0.00580089
cg04191427	chr17	78833259	RPTOR	0.000384159	1	-0.0153637	0.00429347
cg10929178	chr2	240428843	HDAC4	0.000384855	1	0.0093098	0.00260203
cg06039489	chr20	20037100	CFAP61	0.000385637	1	0.0307258	0.00858899
cg01324548	chr16	1539318	PTX4	0.000385693	1	0.00956084	0.00267264
cg27185267	chr3	9769333	CPNE9	0.000385707	1	0.0131872	0.00368636
cg01542384	chr3	50284305	GNAI2	0.000385785	1	-0.00799509	0.00223499
cg02188400	chr11	14406326	RRAS2	0.000386365	1	0.00294744	0.000824036
cg16506513	chr8	91654585	TMEM64	0.000388146	1	0.00549768	0.00153755
cg01108476	chr6	35109383	TCP11	0.000388786	1	0.0106644	0.00298292
cg11935041	chr5	150977390	FAT2	0.000389339	1	-0.0116015	0.00324539
cg18198212	chr5	39455917	DAB2	0.000389771	1	0.0175396	0.00490689
cg00277165	chr5	912383	TRIP13	0.000389825	1	0.00558078	0.0015613
cg19566658	chr7	100466241	TRIP6	0.000390081	1	0.0120971	0.00338449
cg25350899	chr1	941382	HES4	0.00039017	1	0.00745696	0.00208633
cg10744248	chr7	76009385	SSC4D	0.000390311	1	-0.00161429	0.000451665
cg07735969	chr16	68418473	SMPD3	0.00039041	1	0.0092504	0.00258822
cg02529547	chr17	48259089	COL1A1	0.000390711	1	0.00827681	0.00231595
cg11624993	chr17	16381219	LRRC75A	0.000392238	1	0.00982415	0.00274972
cg08065963	chr16	8985593	USP7	0.000393663	1	0.0103105	0.00288665
cg15872437	chr3	37804282	ITGA9	0.000393694	1	-0.0119148	0.00333582
cg10987503	chr7	922825	GET4	0.000393978	1	0.0106508	0.00298209
cg06722353	chr7	99236244	ZSCAN25	0.000394664	1	0.00827714	0.0023178
cg06320126	chr11	66886141	KDM2A	0.000394983	1	0.00438789	0.00122879
cg06650255	chr5	139078529	CXXC5	0.00039501	1	0.0119672	0.00335132
cg23380624	chr6	170400942	LOC154449	0.00039678	1	0.00655998	0.0018377
cg10333594	chr16	1705338	CRAMP1	0.000396991	1	0.0103291	0.00289369
cg24618467	chr2	11245514	FLJ33534	0.000397669	1	0.00386669	0.00108339
cg26503877	chr11	128391429	ETS1	0.000398225	1	-0.00927514	0.00259903
cg03171795	chr3	70882921	FOXP1	0.00039823	1	0.0186782	0.00523391
cg05736987	chr14	23356251	REM2	0.000398566	1	-0.00302507	0.000847725
cg17821158	chr19	4090395	MAP2K2	0.000399086	1	0.0162566	0.00455608
cg02875118	chr11	112833009	NCAM1	0.000399086	1	-0.00200768	0.000562675
cg16639691	chr13	28597227	FLT3	0.000399552	1	0.0156109	0.00437551
cg18036068	chr18	73122565	SMIM21	0.000400066	1	0.0113833	0.00319088
cg06888836	chr1	2074268	PRKCZ	0.000400136	1	0.0231655	0.00649366
cg19822518	chr3	71834840	PROK2	0.000400204	1	0.00304778	0.000854354
cg14254562	chr9	84213071	TLE1	0.000401776	1	0.00560338	0.0015712
cg10183965	chr17	3824497	ATP2A3	0.000403114	1	0.0113149	0.00317354
cg03569283	chr8	142222314	SLC45A4	0.000403393	1	0.00252501	0.000708238
cg06688763	chr7	92238207	CDK6	0.000404228	1	0.0277491	0.0077845
cg00852033	chr16	2058572	ZNF598	0.000407207	1	-0.00215795	0.000605711
cg08404702	chr16	2133388	TSC2	0.000408226	1	0.00928613	0.002607
cg16847760	chr8	28912915	HMBOX1	0.000408583	1	0.0163307	0.004585
cg07697428	chr17	4079341	ANKFY1	0.000408694	1	0.0118628	0.00333067
cg14649507	chr2	231735037	ITM2C	0.000410444	1	-0.00973815	0.00273502
cg20152585	chr1	8155696	ERRFI1	0.000412663	1	0.00373608	0.00104973
cg11220060	chr19	12997418	KLF1	0.000412937	1	0.0082442	0.0023165
cg16767170	chr8	87351999	WWP1	0.000413236	1	0.0032516	0.000913705
cg13853141	chr2	98329942	ZAP70	0.000414994	1	-0.0104317	0.00293226
cg00052684	chr6	35694245	FKBP5	0.000415481	1	-0.0205769	0.00578452
cg14334350	chr9	139400168	NOTCH1	0.000416939	1	0.0153196	0.00430775
cg04467748	chr15	79760772	MINAR1	0.000418805	1	0.00440137	0.00123805
cg17671577	chr4	38784881	TLR10	0.000420266	1	0.00220261	0.000619732
cg24215776	chr11	65152051	SLC25A45	0.000420467	1	-0.0104892	0.00295138
cg10283036	chr12	111853088	SH2B3	0.000422564	1	0.00733505	0.00206466
cg23162817	chr5	177391705	LOC728554	0.000422584	1	0.00564464	0.00158885
cg26404226	chr10	90686467	STAMBPL1	0.000423243	1	0.0228791	0.00644076
cg05185634	chr14	24804750	ADCY4	0.000424597	1	0.00820734	0.00231104
cg10505257	chr16	4731639	MGRN1	0.000425416	1	0.0150969	0.00425162
cg21848117	chr17	79233487	SLC38A10	0.000426685	1	0.00814134	0.00229331
cg00420568	chr9	91794904	SHC3	0.000428041	1	-0.00188414	0.000530868
cg14544831	chr18	60985269	BCL2	0.000428552	1	0.0136787	0.0038544
cg05294300	chr19	17317009	MYO9B	0.000431959	1	0.00883201	0.0024902
cg05240178	chr6	33258423	PFDN6	0.000432653	1	0.00980118	0.0027638
cg02003183	chr14	103415882	CDC42BPB	0.000433082	1	0.0183732	0.00518139
cg05731560	chr16	85568318	GSE1	0.000434978	1	0.00953823	0.00269075
cg01706819	chr2	27487792	SLC30A3	0.000437215	1	-0.00486201	0.00137212
cg11588831	chr6	169425520	THBS2	0.000438137	1	0.00251043	0.000708591
cg11886358	chr11	128561007	FLI1	0.000438397	1	0.0152533	0.00430556
cg09555544	chr4	1049782	RNF212	0.000439188	1	-0.00310858	0.000877584
cg06938356	chr5	177987724	COL23A1	0.000439407	1	0.00928256	0.00262066
cg00619505	chr13	114172890	TMCO3	0.000440054	1	0.00808599	0.0022831
cg13952483	chr1	223101782	DISP1	0.000440584	1	0.00306137	0.000864467
[truncated: 26,796 more rows]

## Sheet: Data S4
Supplementary Data 4. The differentially methylated genetic loci between UC patients and controls.
[truncated: 26,132 more rows]

[truncated: 5 more sheets: Data S5, Data S6, Data S7, Data S8, Data S9]
